# Supplementary material for: ﻿New species and new records of Scolytoplatypus Schaufuss (Curculionidae, Scolytinae) from China, and resurrection of Scolytoplatypussinensis (Tsai & Huang, 1965) as a distinct species
Source: Zookeys. 2022 Jan 18;1082:27–50. doi: 10.3897/zookeys.1082.77637 (PMC8789756; doi:10.3897/zookeys.1082.77637)
Supplement: XML Treatment for Scolytoplatypus wugongshanensis [file zookeys.1082.77637-treatment1.xml]

<!DOCTYPE tp:taxon-treatment
  PUBLIC "-//TaxonX//DTD Taxonomic Treatment Publishing DTD v0 20100105//EN" "tax-treatment-NSO.dtd">
<tp:taxon-treatment xmlns:tp="http://www.plazi.org/taxpub"><tp:treatment-meta><kwd-group><label>Taxon classification</label><kwd>
              <named-content content-type="kingdom">Animalia</named-content>
            </kwd><kwd>
              <named-content content-type="order">Coleoptera</named-content>
            </kwd><kwd>
              <named-content content-type="family">Curculionidae</named-content>
            </kwd></kwd-group><mixed-citation publication-type="journal"><person-group><name><surname>Liao1</surname><given-names>Song</given-names></name><name><surname>Lai*</surname><given-names>Shengchang</given-names></name><name><surname>Beaver</surname><given-names>Roger A.</given-names></name><name><surname>Gebhardt</surname><given-names>Heiko</given-names></name><name><surname>Wang</surname><given-names>Jianguo</given-names></name></person-group><article-title>﻿New species and new records of <italic><tp:taxon-name><tp:taxon-name-part taxon-name-part-type="genus" reg="Scolytoplatypus">Scolytoplatypus</tp:taxon-name-part></tp:taxon-name></italic> Schaufuss (<tp:taxon-name><tp:taxon-name-part taxon-name-part-type="family">Curculionidae</tp:taxon-name-part></tp:taxon-name>, <tp:taxon-name><tp:taxon-name-part taxon-name-part-type="subfamily">Scolytinae</tp:taxon-name-part></tp:taxon-name>) from China, and resurrection of <italic><tp:taxon-name><tp:taxon-name-part taxon-name-part-type="genus" reg="Scolytoplatypus">Scolytoplatypus</tp:taxon-name-part><tp:taxon-name-part taxon-name-part-type="species" reg="sinensis">sinensis</tp:taxon-name-part></tp:taxon-name></italic> (Tsai &amp; Huang, 1965) as a distinct species</article-title><source>Zookeys</source><day>18</day><month>01</month><year>2022</year><volume>1082</volume><fpage>27</fpage><lpage>50</lpage><pub-id pub-id-type="doi">10.3897/zookeys.1082.77637</pub-id></mixed-citation></tp:treatment-meta><tp:nomenclature><label>﻿</label><tp:taxon-name>
            <object-id xmlns:xlink="http://www.w3.org/1999/xlink" content-type="arpha" xlink:type="simple">39B13B0A-C8B1-5836-84A6-B9DF1C75A614</object-id>
            <tp:taxon-name-part taxon-name-part-type="genus" reg="Scolytoplatypus">Scolytoplatypus</tp:taxon-name-part>
            <tp:taxon-name-part taxon-name-part-type="species" reg="wugongshanensis">wugongshanensis</tp:taxon-name-part>
            <object-id xmlns:xlink="http://www.w3.org/1999/xlink" content-type="zoobank" xlink:type="simple">http://zoobank.org/5D6F7CDD-65BE-4EDF-B594-E61DFC226527</object-id>
          </tp:taxon-name><tp:taxon-authority>Liao, Lai &amp; Beaver</tp:taxon-authority><tp:taxon-status xmlns:xlink="http://www.w3.org/1999/xlink" xlink:type="simple">sp. nov.</tp:taxon-status><xref ref-type="fig" rid="F1">Figure 1</xref></tp:nomenclature><tp:treatment-sec sec-type="type material" id="SECID0E6VAG"><title>Type material.</title><p><bold><italic>Holotype.</italic></bold> Male, China: Jiangxi Province, Pingxiang City, Luxi County, Wanlongshan Town, Wugong Mountain, Yangshimu, <named-content xmlns:xlink="http://www.w3.org/1999/xlink" content-type="dwc:verbatimCoordinates" xlink:type="simple"><named-content content-type="geo-json" specific-use="{&#34;type&#34;:&#34;Point&#34;,&#34;coordinates&#34;:[114.232500,27.579722]}" id="NCID0ENWAG" xlink:type="simple">27°34'47"N, 114°13'57"E</named-content></named-content>, 27.IX.2017, log dissection, host <tp:taxon-name><tp:taxon-name-part taxon-name-part-type="family">Fagaceae</tp:taxon-name-part></tp:taxon-name> sp, Shengchang Lai leg. (deposited in <abbrev xmlns:xlink="http://www.w3.org/1999/xlink" content-type="institution" xlink:title="National Animal Collection Resource Center, Beijing, China" id="ABBRID0EXWAG" xlink:type="simple">NACRC</abbrev>).</p><p><bold><italic>Allotype.</italic></bold> Female, the same data as the holotype (deposited in <abbrev xmlns:xlink="http://www.w3.org/1999/xlink" content-type="institution" xlink:title="National Animal Collection Resource Center, Beijing, China" id="ABBRID0EDXAG" xlink:type="simple">NACRC</abbrev>).</p><p><bold><italic>Paratypes.</italic></bold> 10 males, 10 females, the same data as the holotype (8 males, 8 females <named-content xmlns:xlink="http://www.w3.org/1999/xlink" content-type="dwc:institutional_code" xlink:type="simple">JXAU</named-content>; 2 males, 2 females <abbrev xmlns:xlink="http://www.w3.org/1999/xlink" content-type="institution" xlink:title="National Animal Collection Resource Center, Beijing, China" id="ABBRID0EUXAG" xlink:type="simple">NACRC</abbrev>); 3 males, China: Jiangxi Province, Ji’an City, Jinggangshan national nature reserve of Jiangxi, Luofu reservoir, <named-content xmlns:xlink="http://www.w3.org/1999/xlink" content-type="dwc:verbatimCoordinates" xlink:type="simple"><named-content content-type="geo-json" specific-use="{&#34;type&#34;:&#34;Point&#34;,&#34;coordinates&#34;:[114.145833,26.640833]}" id="NCID0E3XAG" xlink:type="simple">26°38'27"N, 114°8'45"E</named-content></named-content>, 21.V.2017, log dissection, host unclear, Shengchang Lai leg. (deposited in <named-content xmlns:xlink="http://www.w3.org/1999/xlink" content-type="dwc:institutional_code" xlink:type="simple">JXAU</named-content>); 4 males, 3 females, China: Jiangxi Province, Ganzhou City, Xunwu County, Xiangshan Town, Congkeng Village, <named-content xmlns:xlink="http://www.w3.org/1999/xlink" content-type="dwc:verbatimCoordinates" xlink:type="simple"><named-content content-type="geo-json" specific-use="{&#34;type&#34;:&#34;Point&#34;,&#34;coordinates&#34;:[115.853889,24.930833]}" id="NCID0EJYAG" xlink:type="simple">24°55'51"N, 115°51'14"E</named-content></named-content>, 20.V.2018, log dissection, host unclear, Shengchang Lai leg. (1 male, 1 female <abbrev xmlns:xlink="http://www.w3.org/1999/xlink" xlink:title="Private collection of Roger A. Beaver, Chiang Mai, Thailand" id="ABBRID0EOYAG" xlink:type="simple">RAB</abbrev>; 3 males, 2 females <named-content xmlns:xlink="http://www.w3.org/1999/xlink" content-type="dwc:institutional_code" xlink:type="simple">JXAU</named-content>); 17 males, 17 females, China: Fujian Province, Nanping City, Jianyang District, Huilong Town, <named-content xmlns:xlink="http://www.w3.org/1999/xlink" content-type="dwc:verbatimCoordinates" xlink:type="simple"><named-content content-type="geo-json" specific-use="{&#34;type&#34;:&#34;Point&#34;,&#34;coordinates&#34;:[118.409722,27.475278]}" id="NCID0E1YAG" xlink:type="simple">27°28'31"N, 118°24'35'E</named-content></named-content>, 152.7m, 15.VIII.2020, log dissection, host unclear, Ling Zhang, Yufeng Cao leg. (2 males, 2 females <named-content xmlns:xlink="http://www.w3.org/1999/xlink" content-type="dwc:institutional_code" xlink:type="simple">USNM</named-content>; 2 males, 2 female <abbrev xmlns:xlink="http://www.w3.org/1999/xlink" xlink:title="Private collection of Liu, Lan-Yu, Yilan, Taiwan, China" id="ABBRID0EEZAG" xlink:type="simple">LLY</abbrev>; 2 males, 2 females <abbrev xmlns:xlink="http://www.w3.org/1999/xlink" content-type="institution" xlink:title="National Animal Collection Resource Center, Beijing, China" id="ABBRID0EIZAG" xlink:type="simple">NACRC</abbrev>; 2 males, 2 females <abbrev xmlns:xlink="http://www.w3.org/1999/xlink" xlink:title="Private collection of Roger A. Beaver, Chiang Mai, Thailand" id="ABBRID0ENZAG" xlink:type="simple">RAB</abbrev>; 2 male, 2 females <abbrev xmlns:xlink="http://www.w3.org/1999/xlink" content-type="institution" xlink:title="Museum of Biology, Sun Yat-sen University, Guangzhou, China" id="ABBRID0ERZAG" xlink:type="simple">SYU</abbrev>; 7 males, 7 females <named-content xmlns:xlink="http://www.w3.org/1999/xlink" content-type="dwc:institutional_code" xlink:type="simple">JXAU</named-content>).</p></tp:treatment-sec><tp:treatment-sec sec-type="diagnosis" id="SECID0E2ZAG"><title>Diagnosis.</title><p>The morphology of the species, especially the male prosternum, indicates that it is more closely related to <italic><tp:taxon-name><tp:taxon-name-part taxon-name-part-type="genus" reg="Scolytoplatypus">S.</tp:taxon-name-part><tp:taxon-name-part taxon-name-part-type="species" reg="blandfordi">blandfordi</tp:taxon-name-part></tp:taxon-name></italic> Gebhardt. Both species have the male prosternum raised in a triangle with the apex anterior, and on the anterior margin, two small, flattened processes set close together on each side of the midline (compare Fig. <xref ref-type="fig" rid="F1">1E</xref> with <xref ref-type="bibr" rid="B3">Beaver and Gebhardt 2006</xref>: fig. 2B). Males of <italic><tp:taxon-name><tp:taxon-name-part taxon-name-part-type="genus" reg="Scolytoplatypus">S.</tp:taxon-name-part><tp:taxon-name-part taxon-name-part-type="species" reg="wugongshanensis">wugongshanensis</tp:taxon-name-part></tp:taxon-name></italic> and <italic><tp:taxon-name><tp:taxon-name-part taxon-name-part-type="genus" reg="Scolytoplatypus">S.</tp:taxon-name-part><tp:taxon-name-part taxon-name-part-type="species" reg="blandfordi">blandfordi</tp:taxon-name-part></tp:taxon-name></italic> can be distinguished using the characters given in Table <xref ref-type="table" rid="T2">2</xref>.</p><fig id="F1" position="float" orientation="portrait"><object-id xmlns:xlink="http://www.w3.org/1999/xlink" content-type="doi" xlink:type="simple">10.3897/zookeys.1082.77637.figure1</object-id><object-id xmlns:xlink="http://www.w3.org/1999/xlink" content-type="arpha" xlink:type="simple">67E4E84A-26F7-556B-8FF4-2942305B618E</object-id><label>Figure 1.</label><caption><p><italic><tp:taxon-name><tp:taxon-name-part taxon-name-part-type="genus" reg="Scolytoplatypus">Scolytoplatypus</tp:taxon-name-part><tp:taxon-name-part taxon-name-part-type="species" reg="wugongshanensis">wugongshanensis</tp:taxon-name-part></tp:taxon-name></italic> (<bold>A–F</bold> male <bold>G, H</bold> female) <bold>A</bold> dorsal view <bold>B</bold> head anterior view <bold>C</bold> ventral view <bold>D</bold> lateral view <bold>E</bold> prosternum <bold>F</bold> elytral declivity <bold>G</bold> dorsal view <bold>H</bold> lateral view.</p></caption><graphic xmlns:xlink="http://www.w3.org/1999/xlink" xlink:href="zookeys-1082-027-g001.jpg" position="float" orientation="portrait" xlink:type="simple" id="oo_635345.jpg"><uri content-type="original_file" xlink:type="simple">https://binary.pensoft.net/fig/635345</uri></graphic></fig><fig id="F2" position="float" orientation="portrait"><object-id xmlns:xlink="http://www.w3.org/1999/xlink" content-type="doi" xlink:type="simple">10.3897/zookeys.1082.77637.figure2</object-id><object-id xmlns:xlink="http://www.w3.org/1999/xlink" content-type="arpha" xlink:type="simple">9B6C4AA1-9163-505F-9D7B-C494940D7C51</object-id><label>Figure 2.</label><caption><p><italic><tp:taxon-name><tp:taxon-name-part taxon-name-part-type="genus" reg="Scolytoplatypus">Scolytoplatypus</tp:taxon-name-part><tp:taxon-name-part taxon-name-part-type="species" reg="skyliuae">skyliuae</tp:taxon-name-part></tp:taxon-name></italic> (<bold>A–F</bold> male <bold>G, H</bold> female) <bold>A</bold> dorsal view <bold>B</bold> head anterior view <bold>C</bold> ventral view <bold>D</bold> lateral view <bold>E</bold> prosternum <bold>F</bold> elytral declivity <bold>G</bold> dorsal view <bold>H</bold> lateral view.</p></caption><graphic xmlns:xlink="http://www.w3.org/1999/xlink" xlink:href="zookeys-1082-027-g002.jpg" position="float" orientation="portrait" xlink:type="simple" id="oo_635346.jpg"><uri content-type="original_file" xlink:type="simple">https://binary.pensoft.net/fig/635346</uri></graphic></fig><table-wrap id="T2" position="float" orientation="portrait"><label>Table 2.</label><caption><p>Diagnostic characters separating <italic><tp:taxon-name><tp:taxon-name-part taxon-name-part-type="genus" reg="Scolytoplatypus">Scolytoplatypus</tp:taxon-name-part><tp:taxon-name-part taxon-name-part-type="species" reg="wugongshanensis">wugongshanensis</tp:taxon-name-part></tp:taxon-name></italic>, <italic><tp:taxon-name><tp:taxon-name-part taxon-name-part-type="genus" reg="Scolytoplatypus">Scolytoplatypus</tp:taxon-name-part><tp:taxon-name-part taxon-name-part-type="species" reg="blandfordi">blandfordi</tp:taxon-name-part></tp:taxon-name></italic> and <italic><tp:taxon-name><tp:taxon-name-part taxon-name-part-type="genus" reg="Scolytoplatypus">Scolytoplatypus</tp:taxon-name-part><tp:taxon-name-part taxon-name-part-type="species" reg="skyliuae">skyliuae</tp:taxon-name-part></tp:taxon-name></italic>.</p></caption><table id="TID0EADBI" rules="all"><tbody><tr><th rowspan="1" colspan="1"/><th rowspan="1" colspan="1" style="color: #231f20">
                    <italic>
                      <tp:taxon-name><tp:taxon-name-part taxon-name-part-type="genus" reg="Scolytoplatypus">S.</tp:taxon-name-part><tp:taxon-name-part taxon-name-part-type="species" reg="wugongshanensis">wugongshanensis</tp:taxon-name-part></tp:taxon-name>
                    </italic>
                  </th><th rowspan="1" colspan="1" style="color: #231f20">
                    <italic>
                      <tp:taxon-name><tp:taxon-name-part taxon-name-part-type="genus" reg="Scolytoplatypus">S.</tp:taxon-name-part><tp:taxon-name-part taxon-name-part-type="species" reg="blandfordi">blandfordi</tp:taxon-name-part></tp:taxon-name>
                    </italic>
                  </th><th rowspan="1" colspan="1" style="color: #231f20">
                    <italic>
                      <tp:taxon-name><tp:taxon-name-part taxon-name-part-type="genus" reg="Scolytoplatypus">S.</tp:taxon-name-part><tp:taxon-name-part taxon-name-part-type="species" reg="skyliuae">skyliuae</tp:taxon-name-part></tp:taxon-name>
                    </italic>
                  </th></tr><tr><td rowspan="1" colspan="1" style="color: #231f20">Body size</td><td rowspan="1" colspan="1" style="color: #231f20">Male 3.8–4.2 mm long; female 4.0–4.6 mm long.</td><td rowspan="1" colspan="1" style="color: #231f20">Male 3.1–3.3 mm long; female 3.1–3.3 mm long.</td><td rowspan="1" colspan="1" style="color: #231f20">Male 4.0–4.3 mm long; female 4.4–4.8 mm long.</td></tr><tr><td rowspan="1" colspan="1" style="color: #231f20">Frons</td><td rowspan="1" colspan="1" style="color: #231f20">Male frons with two distinct brushes of long hairs on the margins.</td><td rowspan="1" colspan="1" style="color: #231f20">Male frons with a sparse fringe of long hairs.</td><td rowspan="1" colspan="1" style="color: #231f20">Male frontal margin with a fringe of hairs dorsally extending to vertex.</td></tr><tr><td rowspan="1" colspan="1" style="color: #231f20">Anterior processes of male prosternum</td><td rowspan="1" colspan="1" style="color: #231f20">Processes short, bluntly rounded at tip, lying parallel to anterior margin.</td><td rowspan="1" colspan="1" style="color: #231f20">Processes longer, falcate, sharply tipped, curving anteriorly.</td><td rowspan="1" colspan="1" style="color: #231f20">Processes inserted just behind anterior margin, broadly triangular, diverging at an angle of ~ 90°</td></tr><tr><td rowspan="1" colspan="1" style="color: #231f20">Elytral disc</td><td rowspan="1" colspan="1" style="color: #231f20">Angularly separated from declivity</td><td rowspan="1" colspan="1" style="color: #231f20">Evenly curving into declivity</td><td rowspan="1" colspan="1" style="color: #231f20">Evenly curving into declivity</td></tr><tr><td rowspan="1" colspan="1" style="color: #231f20">Elytral declivity</td><td rowspan="1" colspan="1" style="color: #231f20">Male declivity with small spines present on interstriae 1–7.</td><td rowspan="1" colspan="1" style="color: #231f20">Male declivity with spines present only on interstriae 1, 3, 5–7.</td><td rowspan="1" colspan="1" style="color: #231f20">Male declivity with granules present on interstriae 2–5, 8.</td></tr><tr><td rowspan="1" colspan="1"/><td rowspan="1" colspan="1" style="color: #231f20">Female declivity with long, dense pubescence.</td><td rowspan="1" colspan="1" style="color: #231f20">Female declivity with fine, dense, yellowish setae.</td><td rowspan="1" colspan="1" style="color: #231f20">Female declivity with long, dense pubescence.</td></tr></tbody></table></table-wrap></tp:treatment-sec><tp:treatment-sec sec-type="description" id="SECID0ENEBG"><title>Description.</title><p><bold>Male. <italic>Body.</italic></bold> Length 3.8–4.2 mm (3.8 mm in holotype), 2.00–2.21× as long as wide (2.00 in holotype); dark brown to black in mature specimens, shiny, elytra slightly darker. Whole body covered with fine, yellowish hairlike setae.</p><p><bold><italic>Frons.</italic></bold> Shallowly concave, slightly flattened above epistoma, with short and shallow depressions on its sides and a fine median impressed line on upper half, lower flattened part without punctures and setae, upper part with minute punctures bearing fine, erect, yellowish setae, margin with two brushes of long golden hairlike setae above the eye, widely separated dorsally, curved towards centre of frons and extending nearly to epistoma; a few long setae on frontal margin at level of antennal insertions.</p><p><bold><italic>Antennal club.</italic></bold> 2.1–2.2× as long as wide, elongate and triangular, widest near the base, acuminate, densely covered with short appressed setae, anteroventral margin in basal half with a row of seven long, erect setae, thickened and curved at tips, apex with a few long, erect setae.</p><p><bold><italic>Pronotum.</italic></bold> 0.81–0.87× as long as wide (0.81 in holotype), widest in the middle of its length, anterior margin with distinct median emargination, posterior margin bisinuate, slightly produced in the middle, posterolateral corners approximately rectangular, dorsal surface shining, minutely, moderately densely, rather irregularly punctured except for small, median, impunctate area just anterior to middle of pronotum, corresponding to site of mycangium in female, vestiture of very fine and short hairlike setae. Anteroventral angles with a deep, oval fovea, extending to anterior but not ventral margin of pronotum.</p><p><bold><italic>Prosternum.</italic></bold> Median part raised in a triangle, its apex anterior not reaching the anterior margin, anterior quarter shining, smooth, the extreme tip sharply pointed, posterior three-quarters of triangle more coarsely granulate. Each granule with a moderately long, backwardly directed seta; anterior margin of prosternum with two symmetrical, divergent, triangular, translucent processes.</p><p><bold><italic>Procoxa.</italic></bold> Slightly flattened anteriorly, rugose, a group of longer setae near the anterior margin; posteriorly with a small, raised, granulate process bearing a loose brush of long, medially curved, coarse, yellow setae.</p><p><bold><italic>Elytra.</italic></bold> 1.10–1.21× as long as wide (1.15 in holotype), 1.62–1.76× as long as pronotum (1.69 in holotype), clearly wider than pronotum, sides almost parallel, widest in posterior part, then strongly converging to rounded apex, disc of elytra shining, finely, densely, confusedly punctured, with short, fine, semi-erect, posterior pubescence, declivity angularly separated from disc, striae and interstriae more clearly distinct on declivity, striae broadly but weakly impressed, interstriae very densely, shallowly punctured, interstriae 1–7 each with a row of minute, backwardly directed spines, vestiture longer and denser than elytral disc.</p><p><bold><italic>Abdomen.</italic></bold> Ventrites shallowly, densely punctured, each puncture with a fine, backwardly directed seta, setae variable in length; last visible ventrite with a band of long golden setae directed posteriorly.</p><p><bold>Female.</bold> (Fig. <xref ref-type="fig" rid="F1">1G, H</xref>). Length 4.0–4.6 mm (4.0 mm in allotype), 2.11–2.42× as long as wide (2.11 in allotype). Similar to male, slightly larger. Frons triangularly impressed above epistoma, otherwise convex, matt, moderately densely, finely punctured, reticulate between punctures which bear fine, white, erect, hairlike setae, median cranial suture prominent, extending as a fine line to apex of frontal impression. Antennal scape shorter and antennal club oval, shorter and wider than male, rounded at apex, without a row of erect setae antero-ventrally. Pronotum generally as male, but with oval mycangial pit surrounded by erect yellow setae in midline anterior to middle; anteroventral fovea absent. Prosternum a flattened plate lacking specific characters. Procoxae flattened without a process or brush of hairs posteriorly. Elytra generally as in male, but interstrial spines on declivity smaller.</p></tp:treatment-sec><tp:treatment-sec sec-type="host" id="SECID0EVGBG"><title>Host.</title><p><tp:taxon-name><tp:taxon-name-part taxon-name-part-type="family">Fagaceae</tp:taxon-name-part></tp:taxon-name> sp.</p></tp:treatment-sec><tp:treatment-sec sec-type="distribution" id="SECID0EAHBG"><title>Distribution.</title><p>China: Fujian (Nanping) and Jiangxi (Ganzhou, Pingxiang).</p></tp:treatment-sec><tp:treatment-sec sec-type="biology" id="SECID0EFHBG"><title>Biology.</title><p>Specimens were collected from small branches (2.0–2.3 mm diameter) of broadleaved trees, including an unidentified species of <tp:taxon-name><tp:taxon-name-part taxon-name-part-type="family">Fagaceae</tp:taxon-name-part></tp:taxon-name>. The maternal gallery penetrates almost through the whole diameter of the twig, and pupal chambers lie perpendicular to the maternal gallery.</p></tp:treatment-sec><tp:treatment-sec sec-type="etymology" id="SECID0EQHBG"><title>Etymology.</title><p>The specific name refers to the type locality, Wugongshan Mountain.</p></tp:treatment-sec><ref-list><ref id="B3"><mixed-citation xmlns:xlink="http://www.w3.org/1999/xlink" xlink:type="simple"><person-group><name name-style="western"><surname>Beaver</surname><given-names>RA</given-names></name><name name-style="western"><surname>Gebhardt</surname><given-names>H</given-names></name></person-group> (<year>2006</year>) <article-title>A review of the oriental species of <italic><tp:taxon-name><tp:taxon-name-part taxon-name-part-type="genus">Scolytoplatypus</tp:taxon-name-part></tp:taxon-name></italic> Schaufuss (<tp:taxon-name><tp:taxon-name-part taxon-name-part-type="order">Coleoptera</tp:taxon-name-part></tp:taxon-name>, <tp:taxon-name><tp:taxon-name-part taxon-name-part-type="family">Curculionidae</tp:taxon-name-part></tp:taxon-name>, <tp:taxon-name><tp:taxon-name-part taxon-name-part-type="subfamily">Scolytinae</tp:taxon-name-part></tp:taxon-name>).</article-title><source>Deutsche Entomologische Zeitschrift</source><volume>53</volume>(<issue>2</issue>): <fpage>155</fpage>–<lpage>178</lpage>. <ext-link xlink:href="10.1002/mmnd.200600014" ext-link-type="doi" xlink:type="simple">https://doi.org/10.1002/mmnd.200600014</ext-link></mixed-citation></ref></ref-list></tp:taxon-treatment>
