# Supplementary material for: ﻿New species and new records of Scolytoplatypus Schaufuss (Curculionidae, Scolytinae) from China, and resurrection of Scolytoplatypussinensis (Tsai & Huang, 1965) as a distinct species
Source: Zookeys. 2022 Jan 18;1082:27–50. doi: 10.3897/zookeys.1082.77637 (PMC8789756; doi:10.3897/zookeys.1082.77637)
Supplement: XML Treatment for Scolytoplatypus skyliuae [file zookeys.1082.77637-treatment2.xml]

<!DOCTYPE tp:taxon-treatment
  PUBLIC "-//TaxonX//DTD Taxonomic Treatment Publishing DTD v0 20100105//EN" "tax-treatment-NSO.dtd">
<tp:taxon-treatment xmlns:tp="http://www.plazi.org/taxpub"><tp:treatment-meta><kwd-group><label>Taxon classification</label><kwd>
              <named-content content-type="kingdom">Animalia</named-content>
            </kwd><kwd>
              <named-content content-type="order">Coleoptera</named-content>
            </kwd><kwd>
              <named-content content-type="family">Curculionidae</named-content>
            </kwd></kwd-group><mixed-citation publication-type="journal"><person-group><name><surname>Liao1</surname><given-names>Song</given-names></name><name><surname>Lai*</surname><given-names>Shengchang</given-names></name><name><surname>Beaver</surname><given-names>Roger A.</given-names></name><name><surname>Gebhardt</surname><given-names>Heiko</given-names></name><name><surname>Wang</surname><given-names>Jianguo</given-names></name></person-group><article-title>﻿New species and new records of <italic><tp:taxon-name><tp:taxon-name-part taxon-name-part-type="genus" reg="Scolytoplatypus">Scolytoplatypus</tp:taxon-name-part></tp:taxon-name></italic> Schaufuss (<tp:taxon-name><tp:taxon-name-part taxon-name-part-type="family">Curculionidae</tp:taxon-name-part></tp:taxon-name>, <tp:taxon-name><tp:taxon-name-part taxon-name-part-type="subfamily">Scolytinae</tp:taxon-name-part></tp:taxon-name>) from China, and resurrection of <italic><tp:taxon-name><tp:taxon-name-part taxon-name-part-type="genus" reg="Scolytoplatypus">Scolytoplatypus</tp:taxon-name-part><tp:taxon-name-part taxon-name-part-type="species" reg="sinensis">sinensis</tp:taxon-name-part></tp:taxon-name></italic> (Tsai &amp; Huang, 1965) as a distinct species</article-title><source>Zookeys</source><day>18</day><month>01</month><year>2022</year><volume>1082</volume><fpage>27</fpage><lpage>50</lpage><pub-id pub-id-type="doi">10.3897/zookeys.1082.77637</pub-id></mixed-citation></tp:treatment-meta><tp:nomenclature><label>﻿</label><tp:taxon-name>
            <object-id xmlns:xlink="http://www.w3.org/1999/xlink" content-type="arpha" xlink:type="simple">297C0946-0335-5223-B3F6-9E7838028324</object-id>
            <tp:taxon-name-part taxon-name-part-type="genus" reg="Scolytoplatypus">Scolytoplatypus</tp:taxon-name-part>
            <tp:taxon-name-part taxon-name-part-type="species" reg="skyliuae">skyliuae</tp:taxon-name-part>
            <object-id xmlns:xlink="http://www.w3.org/1999/xlink" content-type="zoobank" xlink:type="simple">http://zoobank.org/2DCE3543-8434-49A8-8CCC-DD6B0D07BB40</object-id>
          </tp:taxon-name><tp:taxon-authority>Liao, Lai &amp; Beaver</tp:taxon-authority><tp:taxon-status xmlns:xlink="http://www.w3.org/1999/xlink" xlink:type="simple">sp. nov.</tp:taxon-status><xref ref-type="fig" rid="F2">Figure 2</xref></tp:nomenclature><tp:treatment-sec sec-type="type material" id="SECID0EDJBG"><title>Type material.</title><p><bold><italic>Holotype.</italic></bold> Male, China: Jiangxi Province, Shangrao City, Yanshan County, Wuyishan national nature reserve of Jiangxi, Huanggang Mountain, <named-content xmlns:xlink="http://www.w3.org/1999/xlink" content-type="dwc:verbatimCoordinates" xlink:type="simple"><named-content content-type="geo-json" specific-use="{&#34;type&#34;:&#34;Point&#34;,&#34;coordinates&#34;:[117.776944,27.882222]}" id="NCID0ERJBG" xlink:type="simple">27°52'56"N, 117°46'37"E</named-content></named-content>, 17.VII.2017, log dissection, host unclear, Shang Tian, Shengchang Lai, Lifang Xiao &amp; Peishan He leg. (deposited in <abbrev xmlns:xlink="http://www.w3.org/1999/xlink" content-type="institution" xlink:title="National Animal Collection Resource Center, Beijing, China" id="ABBRID0EWJBG" xlink:type="simple">NACRC</abbrev>).</p><p><bold><italic>Allotype.</italic></bold> Female, the same data as the holotype (deposited in <abbrev xmlns:xlink="http://www.w3.org/1999/xlink" content-type="institution" xlink:title="National Animal Collection Resource Center, Beijing, China" id="ABBRID0ECKBG" xlink:type="simple">NACRC</abbrev>).</p><p><bold><italic>Paratypes.</italic></bold> 8 males, 8 females, the same data as the holotype (6 males, 6 females <named-content xmlns:xlink="http://www.w3.org/1999/xlink" content-type="dwc:institutional_code" xlink:type="simple">JXAU</named-content>; 2 males, 2 females <abbrev xmlns:xlink="http://www.w3.org/1999/xlink" content-type="institution" xlink:title="National Animal Collection Resource Center, Beijing, China" id="ABBRID0ETKBG" xlink:type="simple">NACRC</abbrev>); 25 males, 19 females, China: Fujian province, Wuyishan city, Wuyishan national nature reserve of Fujian, Guadun Village, <named-content xmlns:xlink="http://www.w3.org/1999/xlink" content-type="dwc:verbatimCoordinates" xlink:type="simple"><named-content content-type="geo-json" specific-use="{&#34;type&#34;:&#34;Point&#34;,&#34;coordinates&#34;:[117.633889,27.742778]}" id="NCID0E2KBG" xlink:type="simple">27°44'34"N, 117°38'2"E</named-content></named-content>, 9.VII.2018, 1347.1m, log dissection, host <italic><tp:taxon-name><tp:taxon-name-part taxon-name-part-type="genus" reg="Castanopsis">Castanopsis</tp:taxon-name-part><tp:taxon-name-part taxon-name-part-type="species" reg="fargesii">fargesii</tp:taxon-name-part></tp:taxon-name></italic> Franch., Shengchang Lai, Kaiping Hu, Jia Lv &amp; Ling Zhang leg. (2 males, 2 females <named-content xmlns:xlink="http://www.w3.org/1999/xlink" content-type="dwc:institutional_code" xlink:type="simple">USNM</named-content> ; 2 males, 2 females <abbrev xmlns:xlink="http://www.w3.org/1999/xlink" xlink:title="Private collection of Liu, Lan-Yu, Yilan, Taiwan, China" id="ABBRID0EQLBG" xlink:type="simple">LLY</abbrev>; 2 males, 2 females <abbrev xmlns:xlink="http://www.w3.org/1999/xlink" content-type="institution" xlink:title="National Animal Collection Resource Center, Beijing, China" id="ABBRID0EULBG" xlink:type="simple">NACRC</abbrev>; 2 males, 2 females <abbrev xmlns:xlink="http://www.w3.org/1999/xlink" xlink:title="Private collection of Roger A. Beaver, Chiang Mai, Thailand" id="ABBRID0EZLBG" xlink:type="simple">RAB</abbrev>; 2 males, 2 females <abbrev xmlns:xlink="http://www.w3.org/1999/xlink" content-type="institution" xlink:title="Museum of Biology, Sun Yat-sen University, Guangzhou, China" id="ABBRID0E4LBG" xlink:type="simple">SYU</abbrev>; 15 males, 9 females <named-content xmlns:xlink="http://www.w3.org/1999/xlink" content-type="dwc:institutional_code" xlink:type="simple">JXAU</named-content>).</p></tp:treatment-sec><tp:treatment-sec sec-type="diagnosis" id="SECID0EHMBG"><title>Diagnosis.</title><p>Like <italic><tp:taxon-name><tp:taxon-name-part taxon-name-part-type="genus" reg="Scolytoplatypus">S.</tp:taxon-name-part><tp:taxon-name-part taxon-name-part-type="species" reg="wugongshanensis">wugongshanensis</tp:taxon-name-part></tp:taxon-name></italic>, this species is similar to <italic><tp:taxon-name><tp:taxon-name-part taxon-name-part-type="genus" reg="Scolytoplatypus">S.</tp:taxon-name-part><tp:taxon-name-part taxon-name-part-type="species" reg="blandfordi">blandfordi</tp:taxon-name-part></tp:taxon-name></italic> in its general form and in the structure of the prosternum. The males of those can be distinguished using the characters given in Table <xref ref-type="table" rid="T2">2</xref>.</p></tp:treatment-sec><tp:treatment-sec sec-type="description" id="SECID0EHNBG"><title>Description.</title><p><bold>Male. <italic>Body.</italic></bold> Length 4.0–4.3 mm (4.0 mm in holotype), 2.11–2.26× as long as wide (2.11 in holotype); dark brown to black in mature specimens, whole body covered with fine, yellowish hairlike setae.</p><p><bold><italic>Frons.</italic></bold> Strongly concave, slightly flattened above epistoma, with small, shallow depressions at sides, surface minutely reticulate, finely, sparsely punctured, punctures with erect, fine hairs, median line extending ~ 1/4 of frontal height, margins with a row of longer setae below eyes, above eyes a fringe of long, golden setae, extending to vertex, and inwardly curved to middle of frons.</p><p><bold><italic>Antennal club.</italic></bold> Ovate, ~ 1.7× longer than wide, widest ~ 1/4 length from base, apex narrowly rounded, densely covered with short, appressed setae, anteroventral margin with a row of five or six long erect setae with thickened and incurved tips.</p><p><bold><italic>Pronotum.</italic></bold> 0.94–1.00× as long as wide (0.94 in holotype), widest at middle, narrowed posteriorly, anterior margin with distinct median emargination, posterior margin bisinuate, slightly produced in the middle, posterolateral corners approximately rectangular, surface smooth, shining, with fine, shallow, irregularly spaced punctures, more densely placed towards posterior margin, bearing fine setae. Anteroventral angles with a deep, oval fovea, not extending to anterior or ventral margins of pronotum.</p><p><bold><italic>Prosternum.</italic></bold> Median part raised in a triangle, its apex anterior, sharply pointed, not reaching the anterior margin, anterior tip shining, impunctate, posterior part rugose, shallowly punctured, the punctures with appressed, backwardly directed setae. Two symmetrical, triangular, translucent processes diverging at an angle of ~ 90°, inserted just behind anterior margin.</p><p><bold><italic>Procoxae.</italic></bold> Anterior part flattened, rugose, coarsely, shallowly punctured; posteriorly with a raised, granulate process bearing long, coarse setae, not forming a distinct brush.</p><p><bold><italic>Elytra.</italic></bold> 1.10–1.16× as long as wide (1.16 in holotype), 1.31–1.47× as long as pronotum (1.37 in holotype), clearly wider than pronotum, sides almost parallel, widest in posterior part, then strongly converging to rounded apex; disc of elytra shining with confused, fine punctures, more closely placed towards declivity, pubescence fine and short, semi-erect, posterior; disc evenly rounded into declivity; declivity convex, densely, finely punctured, sutural interstriae weakly raised in mid-declivity bearing a row of small pointed granules, striae 1 and 2 and interstriae 2 slightly impressed, interstriae 2 without granules except for one or two at top of declivity, interstriae 3 slightly raised with a row of pointed granules, interstriae 4 and 5 with a few scattered granules, interstriae 8 finely carinate posteriorly, the carina extending to the elytral apex, with a row of minute sharply pointed granules posterolaterally; pubescence denser and longer on the declivity then elytral disc .</p><p><bold><italic>Abdomen.</italic></bold> Ventrites shallowly, densely punctured, each puncture with a fine, backwardly directed seta, setae variable in length; last visible ventrite with a band of long golden setae directed posteriorly.</p><p><bold>Female.</bold> (Fig. <xref ref-type="fig" rid="F2">2G, H</xref>). Length 4.4–4.8 mm (4.6 mm in allotype), 2.32–2.53× as long as wide (2.42 in allotype). Similar to male, but slightly larger. Frons convex, a weak, triangular impression above epistoma, surface finely reticulate, sparsely, finely punctured, punctures bearing short, fine, erect setae, median cranial suture extending as a median line to apex of triangular impression. Antennal scape shorter than in male, antennal club oval, shorter and wider than male, without a row of erect setae antero-ventrally. Pronotum generally as male, but with a median oval mycangial pit surrounded by erect yellow setae anterior to middle; anteroventral fovea absent. Prosternum a flattened plate lacking specific characters. Procoxae flattened without a posterior process. Elytral declivity generally as in male, but sutural interstriae very slightly raised, and impression lateral to it obsolescent, interstrial granules minute.</p></tp:treatment-sec><tp:treatment-sec sec-type="host" id="SECID0EPPBG"><title>Host.</title><p><italic><tp:taxon-name><tp:taxon-name-part taxon-name-part-type="genus" reg="Castanopsis">Castanopsis</tp:taxon-name-part><tp:taxon-name-part taxon-name-part-type="species" reg="fargesii">fargesii</tp:taxon-name-part></tp:taxon-name></italic> Franch. (<tp:taxon-name><tp:taxon-name-part taxon-name-part-type="family">Fagaceae</tp:taxon-name-part></tp:taxon-name>).</p></tp:treatment-sec><tp:treatment-sec sec-type="distribution" id="SECID0EFQBG"><title>Distribution.</title><p>Fujian (Wuyishan) and Jiangxi (Shangrao).</p></tp:treatment-sec><tp:treatment-sec sec-type="etymology" id="SECID0EKQBG"><title>Etymology.</title><p>The species is named for Dr. Sky Liu Lan-Yu for her contributions to the systematics and biology of wood-boring beetles.</p></tp:treatment-sec><tp:treatment-sec sec-type="Molecular data" id="SECID0EPQBG"><title>Molecular data.</title><p>The tree topology resulting from the Bayesian and <abbrev xmlns:xlink="http://www.w3.org/1999/xlink" xlink:title="Maximum likelihood" id="ABBRID0EVQBG" xlink:type="simple">ML</abbrev> analyses of the combined molecular data were near identical and all nodes except one received high support (Fig. <xref ref-type="fig" rid="F3">3</xref>). Additionally, <italic><tp:taxon-name><tp:taxon-name-part taxon-name-part-type="genus" reg="Scolytoplatypus">S.</tp:taxon-name-part><tp:taxon-name-part taxon-name-part-type="species" reg="wugongshanensis">wugongshanensis</tp:taxon-name-part></tp:taxon-name></italic> and <italic><tp:taxon-name><tp:taxon-name-part taxon-name-part-type="genus" reg="Scolytoplatypus">S.</tp:taxon-name-part><tp:taxon-name-part taxon-name-part-type="species" reg="skyliuae">skyliuae</tp:taxon-name-part></tp:taxon-name></italic> formed a sister clade to the Asian species of <italic><tp:taxon-name><tp:taxon-name-part taxon-name-part-type="genus" reg="Scolytoplatypus">Scolytoplatypus</tp:taxon-name-part></tp:taxon-name></italic>. Phylogenetic analysis indicates a rather isolated position for both new species, although their genetic relationship was close.</p><fig id="F3" position="float" orientation="portrait"><object-id xmlns:xlink="http://www.w3.org/1999/xlink" content-type="doi" xlink:type="simple">10.3897/zookeys.1082.77637.figure3</object-id><object-id xmlns:xlink="http://www.w3.org/1999/xlink" content-type="arpha" xlink:type="simple">53DF36EE-B9B4-50D5-8235-44B5C39CDA4C</object-id><label>Figure 3.</label><caption><p>Tree topology resulting from Bayesian and <abbrev xmlns:xlink="http://www.w3.org/1999/xlink" xlink:title="Maximum likelihood" id="ABBRID0ECSBG" xlink:type="simple">ML</abbrev> analyses of four gene fragments.</p></caption><graphic xmlns:xlink="http://www.w3.org/1999/xlink" xlink:href="zookeys-1082-027-g003.jpg" position="float" orientation="portrait" xlink:type="simple" id="oo_635347.jpg"><uri content-type="original_file" xlink:type="simple">https://binary.pensoft.net/fig/635347</uri></graphic></fig><sec sec-type="﻿New records and notes on species" id="SECID0ELSBG"><title>﻿New records and notes on species</title></sec></tp:treatment-sec><tp:treatment-sec><!--Section generated to contain objects referenced in tp:taxon-treatment.--><fig id="F2" position="float" orientation="portrait"><object-id xmlns:xlink="http://www.w3.org/1999/xlink" content-type="doi" xlink:type="simple">10.3897/zookeys.1082.77637.figure2</object-id><object-id xmlns:xlink="http://www.w3.org/1999/xlink" content-type="arpha" xlink:type="simple">9B6C4AA1-9163-505F-9D7B-C494940D7C51</object-id><label>Figure 2.</label><caption><p><italic><tp:taxon-name><tp:taxon-name-part taxon-name-part-type="genus" reg="Scolytoplatypus">Scolytoplatypus</tp:taxon-name-part><tp:taxon-name-part taxon-name-part-type="species" reg="skyliuae">skyliuae</tp:taxon-name-part></tp:taxon-name></italic> (<bold>A–F</bold> male <bold>G, H</bold> female) <bold>A</bold> dorsal view <bold>B</bold> head anterior view <bold>C</bold> ventral view <bold>D</bold> lateral view <bold>E</bold> prosternum <bold>F</bold> elytral declivity <bold>G</bold> dorsal view <bold>H</bold> lateral view.</p></caption><graphic xmlns:xlink="http://www.w3.org/1999/xlink" xlink:href="zookeys-1082-027-g002.jpg" position="float" orientation="portrait" xlink:type="simple" id="oo_635346.jpg"><uri content-type="original_file" xlink:type="simple">https://binary.pensoft.net/fig/635346</uri></graphic></fig><table-wrap id="T2" position="float" orientation="portrait"><label>Table 2.</label><caption><p>Diagnostic characters separating <italic><tp:taxon-name><tp:taxon-name-part taxon-name-part-type="genus" reg="Scolytoplatypus">Scolytoplatypus</tp:taxon-name-part><tp:taxon-name-part taxon-name-part-type="species" reg="wugongshanensis">wugongshanensis</tp:taxon-name-part></tp:taxon-name></italic>, <italic><tp:taxon-name><tp:taxon-name-part taxon-name-part-type="genus" reg="Scolytoplatypus">Scolytoplatypus</tp:taxon-name-part><tp:taxon-name-part taxon-name-part-type="species" reg="blandfordi">blandfordi</tp:taxon-name-part></tp:taxon-name></italic> and <italic><tp:taxon-name><tp:taxon-name-part taxon-name-part-type="genus" reg="Scolytoplatypus">Scolytoplatypus</tp:taxon-name-part><tp:taxon-name-part taxon-name-part-type="species" reg="skyliuae">skyliuae</tp:taxon-name-part></tp:taxon-name></italic>.</p></caption><table id="TID0EADBI" rules="all"><tbody><tr><th rowspan="1" colspan="1"/><th rowspan="1" colspan="1" style="color: #231f20">
                    <italic>
                      <tp:taxon-name><tp:taxon-name-part taxon-name-part-type="genus" reg="Scolytoplatypus">S.</tp:taxon-name-part><tp:taxon-name-part taxon-name-part-type="species" reg="wugongshanensis">wugongshanensis</tp:taxon-name-part></tp:taxon-name>
                    </italic>
                  </th><th rowspan="1" colspan="1" style="color: #231f20">
                    <italic>
                      <tp:taxon-name><tp:taxon-name-part taxon-name-part-type="genus" reg="Scolytoplatypus">S.</tp:taxon-name-part><tp:taxon-name-part taxon-name-part-type="species" reg="blandfordi">blandfordi</tp:taxon-name-part></tp:taxon-name>
                    </italic>
                  </th><th rowspan="1" colspan="1" style="color: #231f20">
                    <italic>
                      <tp:taxon-name><tp:taxon-name-part taxon-name-part-type="genus" reg="Scolytoplatypus">S.</tp:taxon-name-part><tp:taxon-name-part taxon-name-part-type="species" reg="skyliuae">skyliuae</tp:taxon-name-part></tp:taxon-name>
                    </italic>
                  </th></tr><tr><td rowspan="1" colspan="1" style="color: #231f20">Body size</td><td rowspan="1" colspan="1" style="color: #231f20">Male 3.8–4.2 mm long; female 4.0–4.6 mm long.</td><td rowspan="1" colspan="1" style="color: #231f20">Male 3.1–3.3 mm long; female 3.1–3.3 mm long.</td><td rowspan="1" colspan="1" style="color: #231f20">Male 4.0–4.3 mm long; female 4.4–4.8 mm long.</td></tr><tr><td rowspan="1" colspan="1" style="color: #231f20">Frons</td><td rowspan="1" colspan="1" style="color: #231f20">Male frons with two distinct brushes of long hairs on the margins.</td><td rowspan="1" colspan="1" style="color: #231f20">Male frons with a sparse fringe of long hairs.</td><td rowspan="1" colspan="1" style="color: #231f20">Male frontal margin with a fringe of hairs dorsally extending to vertex.</td></tr><tr><td rowspan="1" colspan="1" style="color: #231f20">Anterior processes of male prosternum</td><td rowspan="1" colspan="1" style="color: #231f20">Processes short, bluntly rounded at tip, lying parallel to anterior margin.</td><td rowspan="1" colspan="1" style="color: #231f20">Processes longer, falcate, sharply tipped, curving anteriorly.</td><td rowspan="1" colspan="1" style="color: #231f20">Processes inserted just behind anterior margin, broadly triangular, diverging at an angle of ~ 90°</td></tr><tr><td rowspan="1" colspan="1" style="color: #231f20">Elytral disc</td><td rowspan="1" colspan="1" style="color: #231f20">Angularly separated from declivity</td><td rowspan="1" colspan="1" style="color: #231f20">Evenly curving into declivity</td><td rowspan="1" colspan="1" style="color: #231f20">Evenly curving into declivity</td></tr><tr><td rowspan="1" colspan="1" style="color: #231f20">Elytral declivity</td><td rowspan="1" colspan="1" style="color: #231f20">Male declivity with small spines present on interstriae 1–7.</td><td rowspan="1" colspan="1" style="color: #231f20">Male declivity with spines present only on interstriae 1, 3, 5–7.</td><td rowspan="1" colspan="1" style="color: #231f20">Male declivity with granules present on interstriae 2–5, 8.</td></tr><tr><td rowspan="1" colspan="1"/><td rowspan="1" colspan="1" style="color: #231f20">Female declivity with long, dense pubescence.</td><td rowspan="1" colspan="1" style="color: #231f20">Female declivity with fine, dense, yellowish setae.</td><td rowspan="1" colspan="1" style="color: #231f20">Female declivity with long, dense pubescence.</td></tr></tbody></table></table-wrap></tp:treatment-sec></tp:taxon-treatment>
