# Supplementary material for: ﻿New species and new records of Scolytoplatypus Schaufuss (Curculionidae, Scolytinae) from China, and resurrection of Scolytoplatypussinensis (Tsai & Huang, 1965) as a distinct species
Source: Zookeys. 2022 Jan 18;1082:27–50. doi: 10.3897/zookeys.1082.77637 (PMC8789756; doi:10.3897/zookeys.1082.77637)
Supplement: XML Treatment for Scolytoplatypus sinensis [file zookeys.1082.77637-treatment3.xml]

<!DOCTYPE tp:taxon-treatment
  PUBLIC "-//TaxonX//DTD Taxonomic Treatment Publishing DTD v0 20100105//EN" "tax-treatment-NSO.dtd">
<tp:taxon-treatment xmlns:tp="http://www.plazi.org/taxpub"><tp:treatment-meta><kwd-group><label>Taxon classification</label><kwd>
              <named-content content-type="kingdom">Animalia</named-content>
            </kwd><kwd>
              <named-content content-type="order">Coleoptera</named-content>
            </kwd><kwd>
              <named-content content-type="family">Curculionidae</named-content>
            </kwd></kwd-group><mixed-citation publication-type="journal"><person-group><name><surname>Liao1</surname><given-names>Song</given-names></name><name><surname>Lai*</surname><given-names>Shengchang</given-names></name><name><surname>Beaver</surname><given-names>Roger A.</given-names></name><name><surname>Gebhardt</surname><given-names>Heiko</given-names></name><name><surname>Wang</surname><given-names>Jianguo</given-names></name></person-group><article-title>﻿New species and new records of <italic><tp:taxon-name><tp:taxon-name-part taxon-name-part-type="genus" reg="Scolytoplatypus">Scolytoplatypus</tp:taxon-name-part></tp:taxon-name></italic> Schaufuss (<tp:taxon-name><tp:taxon-name-part taxon-name-part-type="family">Curculionidae</tp:taxon-name-part></tp:taxon-name>, <tp:taxon-name><tp:taxon-name-part taxon-name-part-type="subfamily">Scolytinae</tp:taxon-name-part></tp:taxon-name>) from China, and resurrection of <italic><tp:taxon-name><tp:taxon-name-part taxon-name-part-type="genus" reg="Scolytoplatypus">Scolytoplatypus</tp:taxon-name-part><tp:taxon-name-part taxon-name-part-type="species" reg="sinensis">sinensis</tp:taxon-name-part></tp:taxon-name></italic> (Tsai &amp; Huang, 1965) as a distinct species</article-title><source>Zookeys</source><day>18</day><month>01</month><year>2022</year><volume>1082</volume><fpage>27</fpage><lpage>50</lpage><pub-id pub-id-type="doi">10.3897/zookeys.1082.77637</pub-id></mixed-citation></tp:treatment-meta><tp:nomenclature><label>﻿</label><tp:taxon-name>
            <object-id xmlns:xlink="http://www.w3.org/1999/xlink" content-type="arpha" xlink:type="simple">01091AC4-0E10-5765-B471-AAB5BF81D36F</object-id>
            <tp:taxon-name-part taxon-name-part-type="genus" reg="Scolytoplatypus">Scolytoplatypus</tp:taxon-name-part>
            <tp:taxon-name-part taxon-name-part-type="species" reg="sinensis">sinensis</tp:taxon-name-part>
          </tp:taxon-name><tp:taxon-authority>Tsai &amp; Huang, 1965, revised status</tp:taxon-authority><xref ref-type="fig" rid="F4">Figure 4</xref><tp:nomenclature-citation-list><tp:nomenclature-citation><tp:taxon-name>
                <tp:taxon-name-part taxon-name-part-type="genus" reg="Scolytoplatypus">Scolytoplatypus</tp:taxon-name-part>
                <tp:taxon-name-part taxon-name-part-type="species" reg="sinensis">sinensis</tp:taxon-name-part>
              </tp:taxon-name><comment>Tsai &amp; Huang, 1965: 121.</comment></tp:nomenclature-citation></tp:nomenclature-citation-list></tp:nomenclature><tp:treatment-sec sec-type="Taxonomy" id="SECID0EFUBG"><title>Taxonomy.</title><p>This species has been considered to be a synonym of <italic><tp:taxon-name><tp:taxon-name-part taxon-name-part-type="genus" reg="Scolytoplatypus">S.</tp:taxon-name-part><tp:taxon-name-part taxon-name-part-type="species" reg="mikado">mikado</tp:taxon-name-part></tp:taxon-name></italic> Blandford (<xref ref-type="bibr" rid="B30">Wood 1989</xref>; <xref ref-type="bibr" rid="B3">Beaver and Gebhardt 2006</xref>). Having now examined a larger number of specimens from various provinces of China (including Taiwan), we believe it to be a distinct species. <xref ref-type="bibr" rid="B24">Park (2016)</xref> in an unpublished thesis came to the same conclusion based on morphology and DNA differences, but has not officially published his results. Therefore, we resurrect the species here. The species was previously recorded from China (Fujian, Sichuan), Korea and Taiwan (<xref ref-type="bibr" rid="B29">Tsai and Huang 1965</xref>; <xref ref-type="bibr" rid="B24">Park 2016</xref>). <xref ref-type="bibr" rid="B24">Park (2016)</xref> also includes Japan, but we have seen no specimens from that country, nor any published records.</p></tp:treatment-sec><tp:treatment-sec sec-type="material" id="SECID0EOVBG"><title>Material examined.</title><p>China: Jiangxi, Ganzhou, Longnan, Jiulanshan Mtn Nat. Res., 24.622N, 114.564E, 440 m, 17.v.2018, Lai, S-C. (1m, 1f <abbrev xmlns:xlink="http://www.w3.org/1999/xlink" xlink:title="Private collection of Roger A. Beaver, Chiang Mai, Thailand" id="ABBRID0EUVBG" xlink:type="simple">RAB</abbrev>); 5 males 5 females (<named-content xmlns:xlink="http://www.w3.org/1999/xlink" content-type="dwc:institutional_code" xlink:type="simple">JXAU</named-content>) as previous except: Chongyi County, Yangmingshan Forest Park, <named-content xmlns:xlink="http://www.w3.org/1999/xlink" content-type="dwc:verbatimCoordinates" xlink:type="simple"><named-content content-type="geo-json" specific-use="{&#34;type&#34;:&#34;Point&#34;,&#34;coordinates&#34;:[114.338333,25.565556]}" id="NCID0EAWBG" xlink:type="simple">25°33'56"N, 114°20'18"E</named-content></named-content>, 10.VII.2021, log dissection, <italic><tp:taxon-name><tp:taxon-name-part taxon-name-part-type="genus" reg="Cinnamomum">Cinnamomum</tp:taxon-name-part><tp:taxon-name-part taxon-name-part-type="species" reg="cassia">cassia</tp:taxon-name-part></tp:taxon-name></italic> Presl, Ye Xu leg.; China: Yunnan, Honghe, Hani Yi Auton, Pref., Jinping Co., 22.78N, 103.23E, 30.vii.2019, A-Hong-chang, Duan-bo (1m, 1f <abbrev xmlns:xlink="http://www.w3.org/1999/xlink" xlink:title="Private collection of Roger A. Beaver, Chiang Mai, Thailand" id="ABBRID0EQWBG" xlink:type="simple">RAB</abbrev>); China: Zhejiang, Gutianshan Nat. N. Res., 29°8'18”–29°17'29"N, 118°2'14”–118°11'12"E. CSP 21–SE5, 2009, [no collector] (1f <abbrev xmlns:xlink="http://www.w3.org/1999/xlink" xlink:title="Private collection of Roger A. Beaver, Chiang Mai, Thailand" id="ABBRID0EUWBG" xlink:type="simple">RAB</abbrev>); as previous except: <named-content xmlns:xlink="http://www.w3.org/1999/xlink" content-type="dwc:verbatimCoordinates" xlink:type="simple"><named-content content-type="geo-json" specific-use="{&#34;type&#34;:&#34;Point&#34;,&#34;coordinates&#34;:[118.200000,29.416667]}" id="NCID0E2WBG" xlink:type="simple">29°25'N, 118°12'E</named-content></named-content>, 402 m, CSP 13–SE4, 2010 (1m <abbrev xmlns:xlink="http://www.w3.org/1999/xlink" xlink:title="Private collection of Roger A. Beaver, Chiang Mai, Thailand" id="ABBRID0EAXBG" xlink:type="simple">RAB</abbrev>); 7 males, 7 females (<named-content xmlns:xlink="http://www.w3.org/1999/xlink" content-type="dwc:institutional_code" xlink:type="simple">JXAU</named-content>) China: Fujian Province, Zhangzhou City, Yunxiao County, Wushan, <named-content xmlns:xlink="http://www.w3.org/1999/xlink" content-type="dwc:verbatimCoordinates" xlink:type="simple"><named-content content-type="geo-json" specific-use="{&#34;type&#34;:&#34;Point&#34;,&#34;coordinates&#34;:[117.191944,23.922222]}" id="NCID0EMXBG" xlink:type="simple">23°55'20"N, 117°11'31"E</named-content></named-content>, ca 740 m, 15.VII.2019, log dissection, <italic><tp:taxon-name><tp:taxon-name-part taxon-name-part-type="genus" reg="Cinnamomum">Cinnamomum</tp:taxon-name-part><tp:taxon-name-part taxon-name-part-type="species" reg="camphora">camphora</tp:taxon-name-part></tp:taxon-name></italic> (L.) Presl, Song Liao, Ling Zhang &amp; Shengchang Lai leg.; 14 males, 20 females (<named-content xmlns:xlink="http://www.w3.org/1999/xlink" content-type="dwc:institutional_code" xlink:type="simple">JXAU</named-content>) China: Chongqing, Wushan County, Luoping Town, <named-content xmlns:xlink="http://www.w3.org/1999/xlink" content-type="dwc:verbatimCoordinates" xlink:type="simple"><named-content content-type="geo-json" specific-use="{&#34;type&#34;:&#34;Point&#34;,&#34;coordinates&#34;:[110.088333,31.206389]}" id="NCID0EEYBG" xlink:type="simple">31°12'23"N, 110°05'18"E</named-content></named-content>, 21.VIII.2016, log dissection, host unclear, Shang Tian leg.; 43 males, 27 females (<named-content xmlns:xlink="http://www.w3.org/1999/xlink" content-type="dwc:institutional_code" xlink:type="simple">JXAU</named-content>) China: Sichuan Province, Xichang City, Leibo County, Mahu Township, <named-content xmlns:xlink="http://www.w3.org/1999/xlink" content-type="dwc:verbatimCoordinates" xlink:type="simple"><named-content content-type="geo-json" specific-use="{&#34;type&#34;:&#34;Point&#34;,&#34;coordinates&#34;:[103.771111,28.415000]}" id="NCID0ERYBG" xlink:type="simple">28°24'54"N, 103°46'16"E</named-content></named-content>, ca 1088 m, 5.VIII.2021, log dissection, <italic><tp:taxon-name><tp:taxon-name-part taxon-name-part-type="genus" reg="Cinnamomum">C.</tp:taxon-name-part><tp:taxon-name-part taxon-name-part-type="species" reg="camphora">camphora</tp:taxon-name-part></tp:taxon-name></italic>, Song Liao leg.</p></tp:treatment-sec><tp:treatment-sec sec-type="distribution" id="SECID0EBZBG"><title>Distribution.</title><p>China (Chongqing, Fujian, Jiangxi, Sichuan, Yunnan, Zhejiang)</p></tp:treatment-sec><tp:treatment-sec sec-type="remarks" id="SECID0EGZBG"><title>Remarks.</title><p>The characters given by <xref ref-type="bibr" rid="B29">Tsai and Huang (1965)</xref> to distinguish the species from <italic><tp:taxon-name><tp:taxon-name-part taxon-name-part-type="genus" reg="Scolytoplatypus">S.</tp:taxon-name-part><tp:taxon-name-part taxon-name-part-type="species" reg="mikado">mikado</tp:taxon-name-part></tp:taxon-name></italic> are not entirely reliable, showing some degree of intraspecific variation, and their figures can be misleading. The male of <italic><tp:taxon-name><tp:taxon-name-part taxon-name-part-type="genus" reg="Scolytoplatypus">S.</tp:taxon-name-part><tp:taxon-name-part taxon-name-part-type="species" reg="sinensis">sinensis</tp:taxon-name-part></tp:taxon-name></italic> can be distinguished from <italic><tp:taxon-name><tp:taxon-name-part taxon-name-part-type="genus" reg="Scolytoplatypus">S.</tp:taxon-name-part><tp:taxon-name-part taxon-name-part-type="species" reg="mikado">mikado</tp:taxon-name-part></tp:taxon-name></italic> by the following characters (<italic><tp:taxon-name><tp:taxon-name-part taxon-name-part-type="genus" reg="Scolytoplatypus">S.</tp:taxon-name-part><tp:taxon-name-part taxon-name-part-type="species" reg="sinensis">sinensis</tp:taxon-name-part></tp:taxon-name></italic> given first): Prosternum strongly humped anteriorly when viewed from below vs. anterior part of prosternum almost flat or weakly raised, never strongly humped; anterior processes of prosternum directed forwards, diverging by up to 60° vs. anterior processes directed more laterally, diverging at an angle of 60–120°; procoxae with a dense brush of 15–20 long, erect setae anteriorly near the inner margin vs. procoxae with only a few (4–7) long, erect setae anteriorly; smaller size, male 3.0–3.2 mm long vs. male 3.3–3.6 mm long. It has not been possible to find characters which will reliably separate the females of the two species if they are not collected in association with males. The suggestion of <xref ref-type="bibr" rid="B29">Tsai and Huang (1965)</xref> that there is a difference in the position of the mycangial pore on the dorsal surface of the pronotum is not borne out by the examination of numerous specimens of both species.</p><fig id="F4" position="float" orientation="portrait"><object-id xmlns:xlink="http://www.w3.org/1999/xlink" content-type="doi" xlink:type="simple">10.3897/zookeys.1082.77637.figure4</object-id><object-id xmlns:xlink="http://www.w3.org/1999/xlink" content-type="arpha" xlink:type="simple">9B1974E3-409A-52DD-AAB8-E18BEEEAE1DA</object-id><label>Figure 4.</label><caption><p><italic><tp:taxon-name><tp:taxon-name-part taxon-name-part-type="genus" reg="Scolytoplatypus">Scolytoplatypus</tp:taxon-name-part><tp:taxon-name-part taxon-name-part-type="species" reg="sinensis">sinensis</tp:taxon-name-part></tp:taxon-name></italic> (<bold>A, C–F</bold> male <bold>B, G, H</bold> female) <bold>A</bold> dorsal view <bold>B</bold> dorsal view <bold>C</bold> ventral view <bold>D</bold> lateral view <bold>E</bold> prosternum <bold>F</bold> head anterior view <bold>G</bold> ventral view <bold>H</bold> lateral view.</p></caption><graphic xmlns:xlink="http://www.w3.org/1999/xlink" xlink:href="zookeys-1082-027-g004.jpg" position="float" orientation="portrait" xlink:type="simple" id="oo_635348.jpg"><uri content-type="original_file" xlink:type="simple">https://binary.pensoft.net/fig/635348</uri></graphic></fig></tp:treatment-sec><tp:treatment-sec sec-type="host" id="SECID0EM3BG"><title>Hosts.</title><p><italic><tp:taxon-name><tp:taxon-name-part taxon-name-part-type="genus" reg="Alnus">Alnus</tp:taxon-name-part><tp:taxon-name-part taxon-name-part-type="species" reg="cremastogyne">cremastogyne</tp:taxon-name-part></tp:taxon-name></italic> Burk. (<tp:taxon-name><tp:taxon-name-part taxon-name-part-type="family">Betulaceae</tp:taxon-name-part></tp:taxon-name>), <italic><tp:taxon-name><tp:taxon-name-part taxon-name-part-type="genus" reg="Amygdalus">Amygdalus</tp:taxon-name-part><tp:taxon-name-part taxon-name-part-type="species" reg="davidiana">davidiana</tp:taxon-name-part></tp:taxon-name></italic> (Carr.) C. de Vos (<tp:taxon-name><tp:taxon-name-part taxon-name-part-type="family">Rosaceae</tp:taxon-name-part></tp:taxon-name>), <italic><tp:taxon-name><tp:taxon-name-part taxon-name-part-type="genus" reg="Phoebe">Phoebe</tp:taxon-name-part><tp:taxon-name-part taxon-name-part-type="species" reg="zhennan">zhennan</tp:taxon-name-part></tp:taxon-name></italic> S.K. Lee &amp; F.N.Wei (<tp:taxon-name><tp:taxon-name-part taxon-name-part-type="family">Lauraceae</tp:taxon-name-part></tp:taxon-name>), <tp:taxon-name><tp:taxon-name-part taxon-name-part-type="family">Theaceae</tp:taxon-name-part></tp:taxon-name> (<xref ref-type="bibr" rid="B29">Tsai and Huang 1965</xref>). <italic><tp:taxon-name><tp:taxon-name-part taxon-name-part-type="genus" reg="Cinnamomum">Cinnamomum</tp:taxon-name-part><tp:taxon-name-part taxon-name-part-type="species" reg="camphora">camphora</tp:taxon-name-part></tp:taxon-name></italic> and <italic><tp:taxon-name><tp:taxon-name-part taxon-name-part-type="genus" reg="Cinnamomum">C.</tp:taxon-name-part><tp:taxon-name-part taxon-name-part-type="species" reg="cassia">cassia</tp:taxon-name-part></tp:taxon-name></italic> (<tp:taxon-name><tp:taxon-name-part taxon-name-part-type="family">Lauraceae</tp:taxon-name-part></tp:taxon-name>) are newly recorded hosts.</p></tp:treatment-sec><ref-list><ref id="B30"><mixed-citation xmlns:xlink="http://www.w3.org/1999/xlink" xlink:type="simple"><person-group><name name-style="western"><surname>Wood</surname><given-names>SL</given-names></name></person-group> (<year>1989</year>) <article-title>Nomenclatural changes and new species of <tp:taxon-name><tp:taxon-name-part taxon-name-part-type="family">Scolytidae</tp:taxon-name-part></tp:taxon-name> (<tp:taxon-name><tp:taxon-name-part taxon-name-part-type="order">Coleoptera</tp:taxon-name-part></tp:taxon-name>), part IV.</article-title><source>Great Basin Naturalist</source><volume>49</volume>: <fpage>167</fpage>–<lpage>185</lpage>. <ext-link xlink:href="10.5962/bhl.part.22642" ext-link-type="doi" xlink:type="simple">https://doi.org/10.5962/bhl.part.22642</ext-link></mixed-citation></ref><ref id="B3"><mixed-citation xmlns:xlink="http://www.w3.org/1999/xlink" xlink:type="simple"><person-group><name name-style="western"><surname>Beaver</surname><given-names>RA</given-names></name><name name-style="western"><surname>Gebhardt</surname><given-names>H</given-names></name></person-group> (<year>2006</year>) <article-title>A review of the oriental species of <italic><tp:taxon-name><tp:taxon-name-part taxon-name-part-type="genus">Scolytoplatypus</tp:taxon-name-part></tp:taxon-name></italic> Schaufuss (<tp:taxon-name><tp:taxon-name-part taxon-name-part-type="order">Coleoptera</tp:taxon-name-part></tp:taxon-name>, <tp:taxon-name><tp:taxon-name-part taxon-name-part-type="family">Curculionidae</tp:taxon-name-part></tp:taxon-name>, <tp:taxon-name><tp:taxon-name-part taxon-name-part-type="subfamily">Scolytinae</tp:taxon-name-part></tp:taxon-name>).</article-title><source>Deutsche Entomologische Zeitschrift</source><volume>53</volume>(<issue>2</issue>): <fpage>155</fpage>–<lpage>178</lpage>. <ext-link xlink:href="10.1002/mmnd.200600014" ext-link-type="doi" xlink:type="simple">https://doi.org/10.1002/mmnd.200600014</ext-link></mixed-citation></ref><ref id="B24"><mixed-citation xmlns:xlink="http://www.w3.org/1999/xlink" xlink:type="simple"><person-group><name name-style="western"><surname>Park</surname><given-names>S</given-names></name></person-group> (<year>2016</year>) Taxonomic review of <tp:taxon-name><tp:taxon-name-part taxon-name-part-type="subfamily">Scolytinae</tp:taxon-name-part></tp:taxon-name> and <tp:taxon-name><tp:taxon-name-part taxon-name-part-type="subfamily">Platypodinae</tp:taxon-name-part></tp:taxon-name> (<tp:taxon-name><tp:taxon-name-part taxon-name-part-type="order">Coleoptera</tp:taxon-name-part></tp:taxon-name>: <tp:taxon-name><tp:taxon-name-part taxon-name-part-type="family">Curculionidae</tp:taxon-name-part></tp:taxon-name>) in Korea. Seoul National University, 335 pp. https//s-space.snu.ac.kr</mixed-citation></ref><ref id="B29"><mixed-citation xmlns:xlink="http://www.w3.org/1999/xlink" xlink:type="simple"><person-group><name name-style="western"><surname>Tsai</surname><given-names>PH</given-names></name><name name-style="western"><surname>Huang</surname><given-names>FS</given-names></name></person-group> (<year>1965</year>) Two new species of <italic><tp:taxon-name><tp:taxon-name-part taxon-name-part-type="genus">Scolytoplatypus</tp:taxon-name-part></tp:taxon-name></italic> Schaufuss (<tp:taxon-name><tp:taxon-name-part taxon-name-part-type="family">Curculionidae</tp:taxon-name-part></tp:taxon-name>, <tp:taxon-name><tp:taxon-name-part taxon-name-part-type="subfamily">Scolytinae</tp:taxon-name-part></tp:taxon-name>) from China (Study on <tp:taxon-name><tp:taxon-name-part taxon-name-part-type="family">Scolytidae</tp:taxon-name-part></tp:taxon-name> (6)) . Zoological Systematics 2: 35, 36, 39. https://doi.org/CNKI:SUN:DWFL.0.1965-02-005</mixed-citation></ref></ref-list></tp:taxon-treatment>
