# Supplementary material for: ﻿New species and new records of Scolytoplatypus Schaufuss (Curculionidae, Scolytinae) from China, and resurrection of Scolytoplatypussinensis (Tsai & Huang, 1965) as a distinct species
Source: Zookeys. 2022 Jan 18;1082:27–50. doi: 10.3897/zookeys.1082.77637 (PMC8789756; doi:10.3897/zookeys.1082.77637)
Supplement: XML Treatment for Scolytoplatypus blandfordi [file zookeys.1082.77637-treatment4.xml]

<!DOCTYPE tp:taxon-treatment
  PUBLIC "-//TaxonX//DTD Taxonomic Treatment Publishing DTD v0 20100105//EN" "tax-treatment-NSO.dtd">
<tp:taxon-treatment xmlns:tp="http://www.plazi.org/taxpub"><tp:treatment-meta><kwd-group><label>Taxon classification</label><kwd>
              <named-content content-type="kingdom">Animalia</named-content>
            </kwd><kwd>
              <named-content content-type="order">Coleoptera</named-content>
            </kwd><kwd>
              <named-content content-type="family">Curculionidae</named-content>
            </kwd></kwd-group><mixed-citation publication-type="journal"><person-group><name><surname>Liao1</surname><given-names>Song</given-names></name><name><surname>Lai*</surname><given-names>Shengchang</given-names></name><name><surname>Beaver</surname><given-names>Roger A.</given-names></name><name><surname>Gebhardt</surname><given-names>Heiko</given-names></name><name><surname>Wang</surname><given-names>Jianguo</given-names></name></person-group><article-title>﻿New species and new records of <italic><tp:taxon-name><tp:taxon-name-part taxon-name-part-type="genus" reg="Scolytoplatypus">Scolytoplatypus</tp:taxon-name-part></tp:taxon-name></italic> Schaufuss (<tp:taxon-name><tp:taxon-name-part taxon-name-part-type="family">Curculionidae</tp:taxon-name-part></tp:taxon-name>, <tp:taxon-name><tp:taxon-name-part taxon-name-part-type="subfamily">Scolytinae</tp:taxon-name-part></tp:taxon-name>) from China, and resurrection of <italic><tp:taxon-name><tp:taxon-name-part taxon-name-part-type="genus" reg="Scolytoplatypus">Scolytoplatypus</tp:taxon-name-part><tp:taxon-name-part taxon-name-part-type="species" reg="sinensis">sinensis</tp:taxon-name-part></tp:taxon-name></italic> (Tsai &amp; Huang, 1965) as a distinct species</article-title><source>Zookeys</source><day>18</day><month>01</month><year>2022</year><volume>1082</volume><fpage>27</fpage><lpage>50</lpage><pub-id pub-id-type="doi">10.3897/zookeys.1082.77637</pub-id></mixed-citation></tp:treatment-meta><tp:nomenclature><label>﻿</label><tp:taxon-name>
            <object-id xmlns:xlink="http://www.w3.org/1999/xlink" content-type="arpha" xlink:type="simple">F27369C1-D567-5B9A-A04E-455DDCE2EDB9</object-id>
            <tp:taxon-name-part taxon-name-part-type="genus" reg="Scolytoplatypus">Scolytoplatypus</tp:taxon-name-part>
            <tp:taxon-name-part taxon-name-part-type="species" reg="blandfordi">blandfordi</tp:taxon-name-part>
          </tp:taxon-name><tp:taxon-authority>Gebhardt</tp:taxon-authority><tp:nomenclature-citation-list><tp:nomenclature-citation><tp:taxon-name>
                <tp:taxon-name-part taxon-name-part-type="genus" reg="Scolytoplatypus">Scolytoplatypus</tp:taxon-name-part>
                <tp:taxon-name-part taxon-name-part-type="species" reg="blandfordi">blandfordi</tp:taxon-name-part>
              </tp:taxon-name><comment>Gebhardt, 2006: 162, fig. 2B.</comment></tp:nomenclature-citation></tp:nomenclature-citation-list></tp:nomenclature><tp:treatment-sec sec-type="material" id="SECID0EYAAI"><title>Material examined.</title><p>China: Yunnan, Honghe, Maguanm Gulingqin, <named-content xmlns:xlink="http://www.w3.org/1999/xlink" content-type="dwc:verbatimCoordinates" xlink:type="simple"><named-content content-type="geo-json" specific-use="{&#34;type&#34;:&#34;Point&#34;,&#34;coordinates&#34;:[103.993000,22.731000]}" id="NCID0EBBAI" xlink:type="simple">22.731N, 103.993E</named-content></named-content>, 592 m, FIT, 24.iv.2018, DJS17, L.Z. Meng (1m <abbrev xmlns:xlink="http://www.w3.org/1999/xlink" xlink:title="Private collection of Roger A. Beaver, Chiang Mai, Thailand" id="ABBRID0EGBAI" xlink:type="simple">RAB</abbrev>); as previous except: Lijiang, <named-content xmlns:xlink="http://www.w3.org/1999/xlink" content-type="dwc:verbatimCoordinates" xlink:type="simple"><named-content content-type="geo-json" specific-use="{&#34;type&#34;:&#34;Point&#34;,&#34;coordinates&#34;:[100.227000,24.143000]}" id="NCID0ENBAI" xlink:type="simple">24.143N, 100.227E</named-content></named-content>, 3221 m, 28.v.2018, LJ3200–4FI (2m <abbrev xmlns:xlink="http://www.w3.org/1999/xlink" xlink:title="Private collection of Roger A. Beaver, Chiang Mai, Thailand" id="ABBRID0ESBAI" xlink:type="simple">RAB</abbrev>); as previous except: Puer, Jingdong, Ailoshan, <named-content xmlns:xlink="http://www.w3.org/1999/xlink" content-type="dwc:verbatimCoordinates" xlink:type="simple"><named-content content-type="geo-json" specific-use="{&#34;type&#34;:&#34;Point&#34;,&#34;coordinates&#34;:[101.015000,24.532000]}" id="NCID0EZBAI" xlink:type="simple">24.532N, 101.015E</named-content></named-content>, 2499 m, 8.v.2018, ALS(S)2400–3FI (2m <abbrev xmlns:xlink="http://www.w3.org/1999/xlink" xlink:title="Private collection of Roger A. Beaver, Chiang Mai, Thailand" id="ABBRID0E5BAI" xlink:type="simple">RAB</abbrev>); as previous except: <named-content xmlns:xlink="http://www.w3.org/1999/xlink" content-type="dwc:verbatimCoordinates" xlink:type="simple"><named-content content-type="geo-json" specific-use="{&#34;type&#34;:&#34;Point&#34;,&#34;coordinates&#34;:[101.012000,24.517000]}" id="NCID0EFCAI" xlink:type="simple">24.517N, 101.012E</named-content></named-content>, 9.vi.2018, FIT, ALS2200–2FI (1f <abbrev xmlns:xlink="http://www.w3.org/1999/xlink" xlink:title="Private collection of Roger A. Beaver, Chiang Mai, Thailand" id="ABBRID0EKCAI" xlink:type="simple">RAB</abbrev>).</p></tp:treatment-sec><tp:treatment-sec sec-type="distribution" id="SECID0EOCAI"><title>Distribution.</title><p>China (Taiwan). New to Chinese mainland (Yunnan).</p></tp:treatment-sec><tp:treatment-sec sec-type="diagnosis" id="SECID0ETCAI"><title>Diagnosis.</title><p>The species is related to <italic><tp:taxon-name><tp:taxon-name-part taxon-name-part-type="genus" reg="Scolytoplatypus">S.</tp:taxon-name-part><tp:taxon-name-part taxon-name-part-type="species" reg="wugongshanensis">wugongshanensis</tp:taxon-name-part></tp:taxon-name></italic> and <italic><tp:taxon-name><tp:taxon-name-part taxon-name-part-type="genus" reg="Scolytoplatypus">S.</tp:taxon-name-part><tp:taxon-name-part taxon-name-part-type="species" reg="skyliuae">skyliuae.</tp:taxon-name-part></tp:taxon-name></italic> The males can be distinguished by the characters given in Table <xref ref-type="table" rid="T2">2</xref> and the key.</p></tp:treatment-sec><tp:treatment-sec sec-type="host" id="SECID0ETDAI"><title>Host.</title><p>Recorded from <italic><tp:taxon-name><tp:taxon-name-part taxon-name-part-type="genus" reg="Cyclobalanopsis">Cyclobalanopsis</tp:taxon-name-part><tp:taxon-name-part taxon-name-part-type="species" reg="morii">morii</tp:taxon-name-part></tp:taxon-name></italic> (Hayata) Schottky (<tp:taxon-name><tp:taxon-name-part taxon-name-part-type="family">Fagaceae</tp:taxon-name-part></tp:taxon-name>) (<xref ref-type="bibr" rid="B3">Beaver and Gebhardt 2006</xref>).</p></tp:treatment-sec><tp:treatment-sec><!--Section generated to contain objects referenced in tp:taxon-treatment.--><table-wrap id="T2" position="float" orientation="portrait"><label>Table 2.</label><caption><p>Diagnostic characters separating <italic><tp:taxon-name><tp:taxon-name-part taxon-name-part-type="genus" reg="Scolytoplatypus">Scolytoplatypus</tp:taxon-name-part><tp:taxon-name-part taxon-name-part-type="species" reg="wugongshanensis">wugongshanensis</tp:taxon-name-part></tp:taxon-name></italic>, <italic><tp:taxon-name><tp:taxon-name-part taxon-name-part-type="genus" reg="Scolytoplatypus">Scolytoplatypus</tp:taxon-name-part><tp:taxon-name-part taxon-name-part-type="species" reg="blandfordi">blandfordi</tp:taxon-name-part></tp:taxon-name></italic> and <italic><tp:taxon-name><tp:taxon-name-part taxon-name-part-type="genus" reg="Scolytoplatypus">Scolytoplatypus</tp:taxon-name-part><tp:taxon-name-part taxon-name-part-type="species" reg="skyliuae">skyliuae</tp:taxon-name-part></tp:taxon-name></italic>.</p></caption><table id="TID0EADBI" rules="all"><tbody><tr><th rowspan="1" colspan="1"/><th rowspan="1" colspan="1" style="color: #231f20">
                    <italic>
                      <tp:taxon-name><tp:taxon-name-part taxon-name-part-type="genus" reg="Scolytoplatypus">S.</tp:taxon-name-part><tp:taxon-name-part taxon-name-part-type="species" reg="wugongshanensis">wugongshanensis</tp:taxon-name-part></tp:taxon-name>
                    </italic>
                  </th><th rowspan="1" colspan="1" style="color: #231f20">
                    <italic>
                      <tp:taxon-name><tp:taxon-name-part taxon-name-part-type="genus" reg="Scolytoplatypus">S.</tp:taxon-name-part><tp:taxon-name-part taxon-name-part-type="species" reg="blandfordi">blandfordi</tp:taxon-name-part></tp:taxon-name>
                    </italic>
                  </th><th rowspan="1" colspan="1" style="color: #231f20">
                    <italic>
                      <tp:taxon-name><tp:taxon-name-part taxon-name-part-type="genus" reg="Scolytoplatypus">S.</tp:taxon-name-part><tp:taxon-name-part taxon-name-part-type="species" reg="skyliuae">skyliuae</tp:taxon-name-part></tp:taxon-name>
                    </italic>
                  </th></tr><tr><td rowspan="1" colspan="1" style="color: #231f20">Body size</td><td rowspan="1" colspan="1" style="color: #231f20">Male 3.8–4.2 mm long; female 4.0–4.6 mm long.</td><td rowspan="1" colspan="1" style="color: #231f20">Male 3.1–3.3 mm long; female 3.1–3.3 mm long.</td><td rowspan="1" colspan="1" style="color: #231f20">Male 4.0–4.3 mm long; female 4.4–4.8 mm long.</td></tr><tr><td rowspan="1" colspan="1" style="color: #231f20">Frons</td><td rowspan="1" colspan="1" style="color: #231f20">Male frons with two distinct brushes of long hairs on the margins.</td><td rowspan="1" colspan="1" style="color: #231f20">Male frons with a sparse fringe of long hairs.</td><td rowspan="1" colspan="1" style="color: #231f20">Male frontal margin with a fringe of hairs dorsally extending to vertex.</td></tr><tr><td rowspan="1" colspan="1" style="color: #231f20">Anterior processes of male prosternum</td><td rowspan="1" colspan="1" style="color: #231f20">Processes short, bluntly rounded at tip, lying parallel to anterior margin.</td><td rowspan="1" colspan="1" style="color: #231f20">Processes longer, falcate, sharply tipped, curving anteriorly.</td><td rowspan="1" colspan="1" style="color: #231f20">Processes inserted just behind anterior margin, broadly triangular, diverging at an angle of ~ 90°</td></tr><tr><td rowspan="1" colspan="1" style="color: #231f20">Elytral disc</td><td rowspan="1" colspan="1" style="color: #231f20">Angularly separated from declivity</td><td rowspan="1" colspan="1" style="color: #231f20">Evenly curving into declivity</td><td rowspan="1" colspan="1" style="color: #231f20">Evenly curving into declivity</td></tr><tr><td rowspan="1" colspan="1" style="color: #231f20">Elytral declivity</td><td rowspan="1" colspan="1" style="color: #231f20">Male declivity with small spines present on interstriae 1–7.</td><td rowspan="1" colspan="1" style="color: #231f20">Male declivity with spines present only on interstriae 1, 3, 5–7.</td><td rowspan="1" colspan="1" style="color: #231f20">Male declivity with granules present on interstriae 2–5, 8.</td></tr><tr><td rowspan="1" colspan="1"/><td rowspan="1" colspan="1" style="color: #231f20">Female declivity with long, dense pubescence.</td><td rowspan="1" colspan="1" style="color: #231f20">Female declivity with fine, dense, yellowish setae.</td><td rowspan="1" colspan="1" style="color: #231f20">Female declivity with long, dense pubescence.</td></tr></tbody></table></table-wrap></tp:treatment-sec><ref-list><ref id="B3"><mixed-citation xmlns:xlink="http://www.w3.org/1999/xlink" xlink:type="simple"><person-group><name name-style="western"><surname>Beaver</surname><given-names>RA</given-names></name><name name-style="western"><surname>Gebhardt</surname><given-names>H</given-names></name></person-group> (<year>2006</year>) <article-title>A review of the oriental species of <italic><tp:taxon-name><tp:taxon-name-part taxon-name-part-type="genus">Scolytoplatypus</tp:taxon-name-part></tp:taxon-name></italic> Schaufuss (<tp:taxon-name><tp:taxon-name-part taxon-name-part-type="order">Coleoptera</tp:taxon-name-part></tp:taxon-name>, <tp:taxon-name><tp:taxon-name-part taxon-name-part-type="family">Curculionidae</tp:taxon-name-part></tp:taxon-name>, <tp:taxon-name><tp:taxon-name-part taxon-name-part-type="subfamily">Scolytinae</tp:taxon-name-part></tp:taxon-name>).</article-title><source>Deutsche Entomologische Zeitschrift</source><volume>53</volume>(<issue>2</issue>): <fpage>155</fpage>–<lpage>178</lpage>. <ext-link xlink:href="10.1002/mmnd.200600014" ext-link-type="doi" xlink:type="simple">https://doi.org/10.1002/mmnd.200600014</ext-link></mixed-citation></ref></ref-list></tp:taxon-treatment>
