# Supplementary material for: ﻿New species and new records of Scolytoplatypus Schaufuss (Curculionidae, Scolytinae) from China, and resurrection of Scolytoplatypussinensis (Tsai & Huang, 1965) as a distinct species
Source: Zookeys. 2022 Jan 18;1082:27–50. doi: 10.3897/zookeys.1082.77637 (PMC8789756; doi:10.3897/zookeys.1082.77637)
Supplement: XML Treatment for Scolytoplatypus brahma [file zookeys.1082.77637-treatment5.xml]

<!DOCTYPE tp:taxon-treatment
  PUBLIC "-//TaxonX//DTD Taxonomic Treatment Publishing DTD v0 20100105//EN" "tax-treatment-NSO.dtd">
<tp:taxon-treatment xmlns:tp="http://www.plazi.org/taxpub"><tp:treatment-meta><kwd-group><label>Taxon classification</label><kwd>
              <named-content content-type="kingdom">Animalia</named-content>
            </kwd><kwd>
              <named-content content-type="order">Coleoptera</named-content>
            </kwd><kwd>
              <named-content content-type="family">Curculionidae</named-content>
            </kwd></kwd-group><mixed-citation publication-type="journal"><person-group><name><surname>Liao1</surname><given-names>Song</given-names></name><name><surname>Lai*</surname><given-names>Shengchang</given-names></name><name><surname>Beaver</surname><given-names>Roger A.</given-names></name><name><surname>Gebhardt</surname><given-names>Heiko</given-names></name><name><surname>Wang</surname><given-names>Jianguo</given-names></name></person-group><article-title>﻿New species and new records of <italic><tp:taxon-name><tp:taxon-name-part taxon-name-part-type="genus" reg="Scolytoplatypus">Scolytoplatypus</tp:taxon-name-part></tp:taxon-name></italic> Schaufuss (<tp:taxon-name><tp:taxon-name-part taxon-name-part-type="family">Curculionidae</tp:taxon-name-part></tp:taxon-name>, <tp:taxon-name><tp:taxon-name-part taxon-name-part-type="subfamily">Scolytinae</tp:taxon-name-part></tp:taxon-name>) from China, and resurrection of <italic><tp:taxon-name><tp:taxon-name-part taxon-name-part-type="genus" reg="Scolytoplatypus">Scolytoplatypus</tp:taxon-name-part><tp:taxon-name-part taxon-name-part-type="species" reg="sinensis">sinensis</tp:taxon-name-part></tp:taxon-name></italic> (Tsai &amp; Huang, 1965) as a distinct species</article-title><source>Zookeys</source><day>18</day><month>01</month><year>2022</year><volume>1082</volume><fpage>27</fpage><lpage>50</lpage><pub-id pub-id-type="doi">10.3897/zookeys.1082.77637</pub-id></mixed-citation></tp:treatment-meta><tp:nomenclature><label>﻿</label><tp:taxon-name>
            <object-id xmlns:xlink="http://www.w3.org/1999/xlink" content-type="arpha" xlink:type="simple">94BD700B-E839-5600-842B-50BE2B76F172</object-id>
            <tp:taxon-name-part taxon-name-part-type="genus" reg="Scolytoplatypus">Scolytoplatypus</tp:taxon-name-part>
            <tp:taxon-name-part taxon-name-part-type="species" reg="brahma">brahma</tp:taxon-name-part>
          </tp:taxon-name><tp:taxon-authority>Blandford</tp:taxon-authority><xref ref-type="fig" rid="F5">Figure 5</xref><tp:nomenclature-citation-list><tp:nomenclature-citation><tp:taxon-name>
                <tp:taxon-name-part taxon-name-part-type="genus" reg="Scolytoplatypus">Scolytoplatypus</tp:taxon-name-part>
                <tp:taxon-name-part taxon-name-part-type="species" reg="brahma">brahma</tp:taxon-name-part>
              </tp:taxon-name><comment>Blandford, 1898: 425.</comment></tp:nomenclature-citation><tp:nomenclature-citation><tp:taxon-name>
                <tp:taxon-name-part taxon-name-part-type="genus" reg="Scolytoplatypus">Scolytoplatypus</tp:taxon-name-part>
                <tp:taxon-name-part taxon-name-part-type="species" reg="hamatus">hamatus</tp:taxon-name-part>
              </tp:taxon-name><comment>Hagedorn, 1904: 260. Synonymy: <xref ref-type="bibr" rid="B27">Schedl 1952</xref>: 159.</comment></tp:nomenclature-citation><tp:nomenclature-citation><tp:taxon-name>
                <tp:taxon-name-part taxon-name-part-type="genus" reg="Scolytoplatypus">Scolytoplatypus</tp:taxon-name-part>
                <tp:taxon-name-part taxon-name-part-type="species" reg="hirsutus">hirsutus</tp:taxon-name-part>
              </tp:taxon-name><comment>Blackman, 1943: 124. Synonymy: <xref ref-type="bibr" rid="B27">Schedl 1952</xref>: 159.</comment></tp:nomenclature-citation><tp:nomenclature-citation><tp:taxon-name>
                <tp:taxon-name-part taxon-name-part-type="genus" reg="Scolytoplatypus">Scolytoplatypus</tp:taxon-name-part>
                <tp:taxon-name-part taxon-name-part-type="species" reg="paucegranulatus">paucegranulatus</tp:taxon-name-part>
              </tp:taxon-name><comment>Eggers, 1935: 242. Synonymy: <xref ref-type="bibr" rid="B3">Beaver and Gebhardt 2006</xref>: 167.</comment></tp:nomenclature-citation></tp:nomenclature-citation-list></tp:nomenclature><tp:treatment-sec sec-type="material" id="SECID0EWHAI"><title>Material examined.</title><p>4 males, 1 female (<named-content xmlns:xlink="http://www.w3.org/1999/xlink" content-type="dwc:institutional_code" xlink:type="simple">JXAU</named-content>) China: Yunnan Province, Honghe Hani and Yi Autonomous Prefecture, Jinping County, <named-content xmlns:xlink="http://www.w3.org/1999/xlink" content-type="dwc:verbatimCoordinates" xlink:type="simple"><named-content content-type="geo-json" specific-use="{&#34;type&#34;:&#34;Point&#34;,&#34;coordinates&#34;:[103.230000,22.780000]}" id="NCID0EEIAI" xlink:type="simple">22°46'48"N, 103°13'48"E</named-content></named-content>, 21.IV.2017, ethanol trap, Bo Duan, Hongchang A leg.; 1 female (<named-content xmlns:xlink="http://www.w3.org/1999/xlink" content-type="dwc:institutional_code" xlink:type="simple">JXAU</named-content>) as previous except: Hekou County, Mahuangbao, <named-content xmlns:xlink="http://www.w3.org/1999/xlink" content-type="dwc:verbatimCoordinates" xlink:type="simple"><named-content content-type="geo-json" specific-use="{&#34;type&#34;:&#34;Point&#34;,&#34;coordinates&#34;:[103.975000,22.580278]}" id="NCID0ERIAI" xlink:type="simple">22°34'49"N, 103°58'30"E</named-content></named-content>, 10.VIII.2018, ethanol trap, Bo Duan, Hongchang A leg.; 1 male (<named-content xmlns:xlink="http://www.w3.org/1999/xlink" content-type="dwc:institutional_code" xlink:type="simple">JXAU</named-content>) as previous except: Xishuangbanna Dai Autonomous Prefecture, Mengpeng Farm, <named-content xmlns:xlink="http://www.w3.org/1999/xlink" content-type="dwc:verbatimCoordinates" xlink:type="simple"><named-content content-type="geo-json" specific-use="{&#34;type&#34;:&#34;Point&#34;,&#34;coordinates&#34;:[101.339167,21.412500]}" id="NCID0E5IAI" xlink:type="simple">21°24'45"N, 101°20'21"E</named-content></named-content>, 26.VII2018, ethanol trap, Bo Duan, Hongchang A leg.; 1 male (<named-content xmlns:xlink="http://www.w3.org/1999/xlink" content-type="dwc:institutional_code" xlink:type="simple">JXAU</named-content>) as previous except: Mengman Farm, <named-content xmlns:xlink="http://www.w3.org/1999/xlink" content-type="dwc:verbatimCoordinates" xlink:type="simple"><named-content content-type="geo-json" specific-use="{&#34;type&#34;:&#34;Point&#34;,&#34;coordinates&#34;:[101.314167,21.392778]}" id="NCID0ELJAI" xlink:type="simple">21°23'34"N, 101°18'51"E</named-content></named-content>, 26.VII.2018, ethanol trap, Bo Duan, Hongchang A leg.; 1 male (<named-content xmlns:xlink="http://www.w3.org/1999/xlink" content-type="dwc:institutional_code" xlink:type="simple">JXAU</named-content>) as previous except: Mengpeng Farm, <named-content xmlns:xlink="http://www.w3.org/1999/xlink" content-type="dwc:verbatimCoordinates" xlink:type="simple"><named-content content-type="geo-json" specific-use="{&#34;type&#34;:&#34;Point&#34;,&#34;coordinates&#34;:[101.339167,21.412500]}" id="NCID0EYJAI" xlink:type="simple">21°24'45"N, 101°20'21"E</named-content></named-content>, 17.XI2019, ethanol trap, Bo Duan, Hongchang A leg.</p></tp:treatment-sec><tp:treatment-sec sec-type="distribution" id="SECID0E4JAI"><title>Distribution.</title><p>Bangladesh, Borneo, India, Indonesia (Sumatra, Java) Malaysia, Thailand (Sabah) (<xref ref-type="bibr" rid="B3">Beaver and Gebhardt 2006</xref>; <xref ref-type="bibr" rid="B5">Beaver et al. 2014</xref>). New to China (Yunnan)</p></tp:treatment-sec><tp:treatment-sec sec-type="diagnosis" id="SECID0ELKAI"><title>Diagnosis.</title><p>The species is most closely related to <italic><tp:taxon-name><tp:taxon-name-part taxon-name-part-type="genus" reg="Scolytoplatypus">S.</tp:taxon-name-part><tp:taxon-name-part taxon-name-part-type="species" reg="bombycinus">bombycinus</tp:taxon-name-part></tp:taxon-name></italic>, but is considerably smaller. The male of <italic><tp:taxon-name><tp:taxon-name-part taxon-name-part-type="genus" reg="Scolytoplatypus">S.</tp:taxon-name-part><tp:taxon-name-part taxon-name-part-type="species" reg="brahma">brahma</tp:taxon-name-part></tp:taxon-name></italic> is characterised by its characteristic prosternal plate, which is structurally similar to that of <italic><tp:taxon-name><tp:taxon-name-part taxon-name-part-type="genus" reg="Scolytoplatypus">S.</tp:taxon-name-part><tp:taxon-name-part taxon-name-part-type="species" reg="bombycinus">bombycinus</tp:taxon-name-part></tp:taxon-name></italic>, and by a small elongate swelling in the midline on the upper part of the frons (<xref ref-type="bibr" rid="B7">Blackman 1943</xref>: fig. 12).</p><fig id="F5" position="float" orientation="portrait"><object-id xmlns:xlink="http://www.w3.org/1999/xlink" content-type="doi" xlink:type="simple">10.3897/zookeys.1082.77637.figure5</object-id><object-id xmlns:xlink="http://www.w3.org/1999/xlink" content-type="arpha" xlink:type="simple">6E7890F5-E6EB-5DE9-89B8-27F8D48EA6B0</object-id><label>Figure 5.</label><caption><p><italic><tp:taxon-name><tp:taxon-name-part taxon-name-part-type="genus" reg="Scolytoplatypus">Scolytoplatypus</tp:taxon-name-part><tp:taxon-name-part taxon-name-part-type="species" reg="brahma">brahma</tp:taxon-name-part></tp:taxon-name></italic> (<bold>A, C, D</bold> male <bold>B</bold> female) <bold>A</bold> dorsal view <bold>B</bold> dorsal view <bold>C</bold> elytral declivity <bold>D</bold> head anterior view.</p></caption><graphic xmlns:xlink="http://www.w3.org/1999/xlink" xlink:href="zookeys-1082-027-g005.jpg" position="float" orientation="portrait" xlink:type="simple" id="oo_635349.jpg"><uri content-type="original_file" xlink:type="simple">https://binary.pensoft.net/fig/635349</uri></graphic></fig></tp:treatment-sec><tp:treatment-sec sec-type="host" id="SECID0E1MAI"><title>Host.</title><p>This species is polyphagous attacking a wide range of host trees in many families, including: <italic><tp:taxon-name><tp:taxon-name-part taxon-name-part-type="genus" reg="Cryptocarya">Cryptocarya</tp:taxon-name-part><tp:taxon-name-part taxon-name-part-type="species" reg="wightiana">wightiana</tp:taxon-name-part></tp:taxon-name></italic> Thwaites (<tp:taxon-name><tp:taxon-name-part taxon-name-part-type="family">Lauraceae</tp:taxon-name-part></tp:taxon-name>), <italic><tp:taxon-name><tp:taxon-name-part taxon-name-part-type="genus" reg="Ilex">Ilex</tp:taxon-name-part><tp:taxon-name-part taxon-name-part-type="species" reg="dipyrena">dipyrena</tp:taxon-name-part></tp:taxon-name></italic> Wall. (<tp:taxon-name><tp:taxon-name-part taxon-name-part-type="family">Aquifoliaceae</tp:taxon-name-part></tp:taxon-name>), <italic><tp:taxon-name><tp:taxon-name-part taxon-name-part-type="genus" reg="Swietenia">Swietenia</tp:taxon-name-part><tp:taxon-name-part taxon-name-part-type="species" reg="mahagoni">mahagoni</tp:taxon-name-part></tp:taxon-name></italic> (L.) Jacq. (<tp:taxon-name><tp:taxon-name-part taxon-name-part-type="family">Meliaceae</tp:taxon-name-part></tp:taxon-name>) (Wood 1992), <italic><tp:taxon-name><tp:taxon-name-part taxon-name-part-type="genus" reg="Erythrina">Erythrina</tp:taxon-name-part><tp:taxon-name-part taxon-name-part-type="species" reg="subumbrans">subumbrans</tp:taxon-name-part></tp:taxon-name></italic> (Hassk.) Merr. (<tp:taxon-name><tp:taxon-name-part taxon-name-part-type="family">Leguminosae</tp:taxon-name-part></tp:taxon-name>), <italic><tp:taxon-name><tp:taxon-name-part taxon-name-part-type="genus" reg="Hevea">Hevea</tp:taxon-name-part><tp:taxon-name-part taxon-name-part-type="species" reg="brasiliensis">brasiliensis</tp:taxon-name-part></tp:taxon-name></italic> (Willd. ex A. Juss.) Muell. Arg. (<tp:taxon-name><tp:taxon-name-part taxon-name-part-type="family">Euphorbiaceae</tp:taxon-name-part></tp:taxon-name>), <italic><tp:taxon-name><tp:taxon-name-part taxon-name-part-type="genus" reg="Theobroma">Theobroma</tp:taxon-name-part><tp:taxon-name-part taxon-name-part-type="species" reg="cacao">cacao</tp:taxon-name-part></tp:taxon-name></italic> L. (<tp:taxon-name><tp:taxon-name-part taxon-name-part-type="family">Sterculiaceae</tp:taxon-name-part></tp:taxon-name>), <italic><tp:taxon-name><tp:taxon-name-part taxon-name-part-type="genus" reg="Vernonia">Vernonia</tp:taxon-name-part><tp:taxon-name-part taxon-name-part-type="species" reg="arborea">arborea</tp:taxon-name-part></tp:taxon-name></italic> Buch.-Ham. (<tp:taxon-name><tp:taxon-name-part taxon-name-part-type="family">Compositae</tp:taxon-name-part></tp:taxon-name>) (<xref ref-type="bibr" rid="B18">Kalshoven 1959</xref>).</p></tp:treatment-sec><ref-list><ref id="B27"><mixed-citation xmlns:xlink="http://www.w3.org/1999/xlink" xlink:type="simple"><person-group><name name-style="western"><surname>Schedl</surname><given-names>KE</given-names></name></person-group> (<year>1952</year>) Zur Synonymie der Borkenkäfer, I. Entomologische Blätter 47/48: 158–164.</mixed-citation></ref><ref id="B3"><mixed-citation xmlns:xlink="http://www.w3.org/1999/xlink" xlink:type="simple"><person-group><name name-style="western"><surname>Beaver</surname><given-names>RA</given-names></name><name name-style="western"><surname>Gebhardt</surname><given-names>H</given-names></name></person-group> (<year>2006</year>) <article-title>A review of the oriental species of <italic><tp:taxon-name><tp:taxon-name-part taxon-name-part-type="genus">Scolytoplatypus</tp:taxon-name-part></tp:taxon-name></italic> Schaufuss (<tp:taxon-name><tp:taxon-name-part taxon-name-part-type="order">Coleoptera</tp:taxon-name-part></tp:taxon-name>, <tp:taxon-name><tp:taxon-name-part taxon-name-part-type="family">Curculionidae</tp:taxon-name-part></tp:taxon-name>, <tp:taxon-name><tp:taxon-name-part taxon-name-part-type="subfamily">Scolytinae</tp:taxon-name-part></tp:taxon-name>).</article-title><source>Deutsche Entomologische Zeitschrift</source><volume>53</volume>(<issue>2</issue>): <fpage>155</fpage>–<lpage>178</lpage>. <ext-link xlink:href="10.1002/mmnd.200600014" ext-link-type="doi" xlink:type="simple">https://doi.org/10.1002/mmnd.200600014</ext-link></mixed-citation></ref><ref id="B5"><mixed-citation xmlns:xlink="http://www.w3.org/1999/xlink" xlink:type="simple"><person-group><name name-style="western"><surname>Beaver</surname><given-names>RA</given-names></name><name name-style="western"><surname>Sittichaya</surname><given-names>W</given-names></name><name name-style="western"><surname>Liu</surname><given-names>LY</given-names></name></person-group> (<year>2014</year>) <article-title>A synopsis of the Scolytine ambrosia beetles of Thailand (<tp:taxon-name><tp:taxon-name-part taxon-name-part-type="order">Coleoptera</tp:taxon-name-part></tp:taxon-name>, <tp:taxon-name><tp:taxon-name-part taxon-name-part-type="family">Curculionidae</tp:taxon-name-part></tp:taxon-name>, <tp:taxon-name><tp:taxon-name-part taxon-name-part-type="subfamily">Scolytinae</tp:taxon-name-part></tp:taxon-name>).</article-title><source>Zootaxa</source><volume>3875</volume>(<issue>1</issue>): <fpage>1</fpage>–<lpage>82</lpage>. <ext-link xlink:href="10.11646/zootaxa.3875.1.1" ext-link-type="doi" xlink:type="simple">https://doi.org/10.11646/zootaxa.3875.1.1</ext-link></mixed-citation></ref><ref id="B7"><mixed-citation xmlns:xlink="http://www.w3.org/1999/xlink" xlink:type="simple"><person-group><name name-style="western"><surname>Blackman</surname><given-names>MW</given-names></name></person-group> (<year>1943</year>) <article-title>New species of <italic><tp:taxon-name><tp:taxon-name-part taxon-name-part-type="genus">Scolytoplatypus</tp:taxon-name-part></tp:taxon-name></italic> Schaufuss from Malaysia (<tp:taxon-name><tp:taxon-name-part taxon-name-part-type="order">Coleoptera</tp:taxon-name-part></tp:taxon-name>: <tp:taxon-name><tp:taxon-name-part taxon-name-part-type="superfamily">Scolytoidea</tp:taxon-name-part></tp:taxon-name>).</article-title><source>Proceedings of the Entomological Society of Washington</source><volume>45</volume>: <fpage>121</fpage>–<lpage>126</lpage>.</mixed-citation></ref><ref id="B18"><mixed-citation xmlns:xlink="http://www.w3.org/1999/xlink" xlink:type="simple"><person-group><name name-style="western"><surname>Kalshoven</surname><given-names>LGE</given-names></name></person-group> (<year>1959</year>) <article-title>Studies on the biology of Indonesian <tp:taxon-name><tp:taxon-name-part taxon-name-part-type="superfamily">Scolytoidea</tp:taxon-name-part></tp:taxon-name>. 4. Data on the habits of <tp:taxon-name><tp:taxon-name-part taxon-name-part-type="family">Scolytidae</tp:taxon-name-part></tp:taxon-name>. Second part.</article-title><source>Tijdschrift voor Entomologie</source><volume>102</volume>: <fpage>135</fpage>–<lpage>173</lpage>.</mixed-citation></ref></ref-list></tp:taxon-treatment>
