# Supplementary material for: ﻿New species and new records of Scolytoplatypus Schaufuss (Curculionidae, Scolytinae) from China, and resurrection of Scolytoplatypussinensis (Tsai & Huang, 1965) as a distinct species
Source: Zookeys. 2022 Jan 18;1082:27–50. doi: 10.3897/zookeys.1082.77637 (PMC8789756; doi:10.3897/zookeys.1082.77637)
Supplement: XML Treatment for Scolytoplatypus minimus [file zookeys.1082.77637-treatment8.xml]

<!DOCTYPE tp:taxon-treatment
  PUBLIC "-//TaxonX//DTD Taxonomic Treatment Publishing DTD v0 20100105//EN" "tax-treatment-NSO.dtd">
<tp:taxon-treatment xmlns:tp="http://www.plazi.org/taxpub"><tp:treatment-meta><kwd-group><label>Taxon classification</label><kwd>
              <named-content content-type="kingdom">Animalia</named-content>
            </kwd><kwd>
              <named-content content-type="order">Coleoptera</named-content>
            </kwd><kwd>
              <named-content content-type="family">Curculionidae</named-content>
            </kwd></kwd-group><mixed-citation publication-type="journal"><person-group><name><surname>Liao1</surname><given-names>Song</given-names></name><name><surname>Lai*</surname><given-names>Shengchang</given-names></name><name><surname>Beaver</surname><given-names>Roger A.</given-names></name><name><surname>Gebhardt</surname><given-names>Heiko</given-names></name><name><surname>Wang</surname><given-names>Jianguo</given-names></name></person-group><article-title>﻿New species and new records of <italic><tp:taxon-name><tp:taxon-name-part taxon-name-part-type="genus" reg="Scolytoplatypus">Scolytoplatypus</tp:taxon-name-part></tp:taxon-name></italic> Schaufuss (<tp:taxon-name><tp:taxon-name-part taxon-name-part-type="family">Curculionidae</tp:taxon-name-part></tp:taxon-name>, <tp:taxon-name><tp:taxon-name-part taxon-name-part-type="subfamily">Scolytinae</tp:taxon-name-part></tp:taxon-name>) from China, and resurrection of <italic><tp:taxon-name><tp:taxon-name-part taxon-name-part-type="genus" reg="Scolytoplatypus">Scolytoplatypus</tp:taxon-name-part><tp:taxon-name-part taxon-name-part-type="species" reg="sinensis">sinensis</tp:taxon-name-part></tp:taxon-name></italic> (Tsai &amp; Huang, 1965) as a distinct species</article-title><source>Zookeys</source><day>18</day><month>01</month><year>2022</year><volume>1082</volume><fpage>27</fpage><lpage>50</lpage><pub-id pub-id-type="doi">10.3897/zookeys.1082.77637</pub-id></mixed-citation></tp:treatment-meta><tp:nomenclature><label>﻿</label><tp:taxon-name>
            <object-id xmlns:xlink="http://www.w3.org/1999/xlink" content-type="arpha" xlink:type="simple">D47496B8-37FE-5F00-9D48-2D5C0337DC1A</object-id>
            <tp:taxon-name-part taxon-name-part-type="genus" reg="Scolytoplatypus">Scolytoplatypus</tp:taxon-name-part>
            <tp:taxon-name-part taxon-name-part-type="species" reg="minimus">minimus</tp:taxon-name-part>
          </tp:taxon-name><tp:taxon-authority>Hagedorn</tp:taxon-authority><xref ref-type="fig" rid="F7">Figure 7</xref><tp:nomenclature-citation-list><tp:nomenclature-citation><tp:taxon-name>
                <tp:taxon-name-part taxon-name-part-type="genus" reg="Scolytoplatypus">Scolytoplatypus</tp:taxon-name-part>
                <tp:taxon-name-part taxon-name-part-type="species" reg="minimus">minimus</tp:taxon-name-part>
              </tp:taxon-name><comment>Hagedorn, 1904: 125.</comment></tp:nomenclature-citation></tp:nomenclature-citation-list></tp:nomenclature><tp:treatment-sec sec-type="material" id="SECID0EF5AI"><title>Material examined.</title><p>1 female (<named-content xmlns:xlink="http://www.w3.org/1999/xlink" content-type="dwc:institutional_code" xlink:type="simple">JXAU</named-content>) China: Yunnan Province, Baoshan City, Gaoligong Mountain Nature Reserve, Baihualing, <named-content xmlns:xlink="http://www.w3.org/1999/xlink" content-type="dwc:verbatimCoordinates" xlink:type="simple"><named-content content-type="geo-json" specific-use="{&#34;type&#34;:&#34;Point&#34;,&#34;coordinates&#34;:[98.795833,25.306111]}" id="NCID0ET5AI" xlink:type="simple">25°18'22"N, 98°47'45"E</named-content></named-content>, ca. 1600 m, 28.VII.2019, ethanol trap, Song Liao, Shengchang Lai leg.; CHINA: Yunnan, Yulongshan mts., Ganhaizi pass, 3500 m, 18–23.vii.1990, V. Kubáň (1m <abbrev xmlns:xlink="http://www.w3.org/1999/xlink" xlink:title="Private collection of Roger A. Beaver, Chiang Mai, Thailand" id="ABBRID0EY5AI" xlink:type="simple">RAB</abbrev>); as previous except: Xishuangbanna, 28 km NW Jinghong, vic. An Ma Xi Zhan (NNNR), <named-content xmlns:xlink="http://www.w3.org/1999/xlink" content-type="dwc:verbatimCoordinates" xlink:type="simple"><named-content content-type="geo-json" specific-use="{&#34;type&#34;:&#34;Point&#34;,&#34;coordinates&#34;:[100.633333,22.200000]}" id="NCID0E65AI" xlink:type="simple">22°12'E, 100°38'E</named-content></named-content>, 700 m, EKL, 16.iii.2009, L. Meng (1f <abbrev xmlns:xlink="http://www.w3.org/1999/xlink" xlink:title="Private collection of Roger A. Beaver, Chiang Mai, Thailand" id="ABBRID0EE6AI" xlink:type="simple">RAB</abbrev>); as previous except: Mengla, Bubeng, 21.610N, 101.582E, 717 m, 16.iii.2019, BB(X)600–3FI, L.Z. Meng (2f <abbrev xmlns:xlink="http://www.w3.org/1999/xlink" xlink:title="Private collection of Roger A. Beaver, Chiang Mai, Thailand" id="ABBRID0EI6AI" xlink:type="simple">RAB</abbrev>); 17 males, 3 females (<named-content xmlns:xlink="http://www.w3.org/1999/xlink" content-type="dwc:institutional_code" xlink:type="simple">JXAU</named-content>) China: Sichuan Province, Xichang City, Leibo County, Mahu Township, <named-content xmlns:xlink="http://www.w3.org/1999/xlink" content-type="dwc:verbatimCoordinates" xlink:type="simple"><named-content content-type="geo-json" specific-use="{&#34;type&#34;:&#34;Point&#34;,&#34;coordinates&#34;:[103.771111,28.415000]}" id="NCID0EU6AI" xlink:type="simple">28°24'54"N, 103°46'16"E</named-content></named-content>, ca. 1088 m, 5.VIII.2021, log dissection, host <italic><tp:taxon-name><tp:taxon-name-part taxon-name-part-type="genus" reg="Cinnamomum">Cinnamomum</tp:taxon-name-part><tp:taxon-name-part taxon-name-part-type="species" reg="camphora">camphora</tp:taxon-name-part></tp:taxon-name></italic>, Song Liao leg.; CHINA: Sichuan, Mt. Emei, 600–1050 m, 5–19.v.1989, L. Bocák (4f <abbrev xmlns:xlink="http://www.w3.org/1999/xlink" xlink:title="Private collection of Roger A. Beaver, Chiang Mai, Thailand" id="ABBRID0EEABI" xlink:type="simple">RAB</abbrev>); as previous except 1000 m, 4–20.v.1979, V. Kubáň (4f <abbrev xmlns:xlink="http://www.w3.org/1999/xlink" xlink:title="Private collection of Roger A. Beaver, Chiang Mai, Thailand" id="ABBRID0EIABI" xlink:type="simple">RAB</abbrev>); as previous except: [no altitude], viii.2016, Tian-Shang (1m, 1f <abbrev xmlns:xlink="http://www.w3.org/1999/xlink" xlink:title="Private collection of Roger A. Beaver, Chiang Mai, Thailand" id="ABBRID0EMABI" xlink:type="simple">RAB</abbrev>).</p><fig id="F7" position="float" orientation="portrait"><object-id xmlns:xlink="http://www.w3.org/1999/xlink" content-type="doi" xlink:type="simple">10.3897/zookeys.1082.77637.figure7</object-id><object-id xmlns:xlink="http://www.w3.org/1999/xlink" content-type="arpha" xlink:type="simple">559B65FB-7CD2-51FA-A49C-3FEDCA161F0F</object-id><label>Figure 7.</label><caption><p><italic><tp:taxon-name><tp:taxon-name-part taxon-name-part-type="genus" reg="Scolytoplatypus">Scolytoplatypus</tp:taxon-name-part><tp:taxon-name-part taxon-name-part-type="species" reg="minimus">minimus</tp:taxon-name-part></tp:taxon-name></italic> (<bold>A, C, D</bold> male <bold>B</bold> female) <bold>A</bold> dorsal view <bold>B</bold> dorsal view <bold>C</bold> prosternum <bold>D</bold> head anterior view.</p></caption><graphic xmlns:xlink="http://www.w3.org/1999/xlink" xlink:href="zookeys-1082-027-g007.jpg" position="float" orientation="portrait" xlink:type="simple" id="oo_635351.jpg"><uri content-type="original_file" xlink:type="simple">https://binary.pensoft.net/fig/635351</uri></graphic></fig></tp:treatment-sec><tp:treatment-sec sec-type="distribution" id="SECID0EUBBI"><title>Distribution.</title><p>India (Uttar Pradesh, West Bengal); Thailand (Chiang Mai, Nakhon Sri Thammarat) (<xref ref-type="bibr" rid="B3">Beaver and Gebhardt 2006</xref>). New to China (Sichuan, Yunnan).</p></tp:treatment-sec><tp:treatment-sec sec-type="diagnosis" id="SECID0E5BBI"><title>Diagnosis.</title><p>The male appears to be related to <italic><tp:taxon-name><tp:taxon-name-part taxon-name-part-type="genus" reg="Scolytoplatypus">S.</tp:taxon-name-part><tp:taxon-name-part taxon-name-part-type="species" reg="reticulatus">reticulatus</tp:taxon-name-part></tp:taxon-name></italic> which has a similar prosternum (compare figures 1K and 1L in <xref ref-type="bibr" rid="B3">Beaver and Gebhardt 2006</xref>). The females are also very similar, but the female of <italic><tp:taxon-name><tp:taxon-name-part taxon-name-part-type="genus" reg="Scolytoplatypus">S.</tp:taxon-name-part><tp:taxon-name-part taxon-name-part-type="species" reg="reticulatus">reticulatus</tp:taxon-name-part></tp:taxon-name></italic> lacks the typical mycangial pore on the pronotum.</p></tp:treatment-sec><tp:treatment-sec sec-type="host" id="SECID0E5CBI"><title>Host.</title><p>Recorded from species of <italic><tp:taxon-name><tp:taxon-name-part taxon-name-part-type="genus" reg="Alnus">Alnus</tp:taxon-name-part></tp:taxon-name></italic> (<tp:taxon-name><tp:taxon-name-part taxon-name-part-type="family">Betulaceae</tp:taxon-name-part></tp:taxon-name>), <italic><tp:taxon-name><tp:taxon-name-part taxon-name-part-type="genus" reg="Cornus">Cornus</tp:taxon-name-part></tp:taxon-name></italic> (<tp:taxon-name><tp:taxon-name-part taxon-name-part-type="family">Cornaceae</tp:taxon-name-part></tp:taxon-name>), and <italic><tp:taxon-name><tp:taxon-name-part taxon-name-part-type="genus" reg="Prunus">Prunus</tp:taxon-name-part></tp:taxon-name></italic> (<tp:taxon-name><tp:taxon-name-part taxon-name-part-type="family">Rosaceae</tp:taxon-name-part></tp:taxon-name>) (<xref ref-type="bibr" rid="B6">Beeson 1961</xref>), <italic><tp:taxon-name><tp:taxon-name-part taxon-name-part-type="genus" reg="Cinnamomum">Cinnamomum</tp:taxon-name-part></tp:taxon-name></italic> (<tp:taxon-name><tp:taxon-name-part taxon-name-part-type="family">Lauraceae</tp:taxon-name-part></tp:taxon-name>) (<xref ref-type="bibr" rid="B2">Beaver and Browne 1975</xref>), and <italic><tp:taxon-name><tp:taxon-name-part taxon-name-part-type="genus" reg="Acrocarpus">Acrocarpus</tp:taxon-name-part></tp:taxon-name></italic> (<tp:taxon-name><tp:taxon-name-part taxon-name-part-type="family">Leguminosae</tp:taxon-name-part></tp:taxon-name>) (<xref ref-type="bibr" rid="B25">Saha and Maiti 1996</xref>). Evidently polyphagous. In Thailand, the species was found in smaller branches (1–2 cm diameter) of <italic><tp:taxon-name><tp:taxon-name-part taxon-name-part-type="genus" reg="Cinnamomum">Cinnamomum</tp:taxon-name-part><tp:taxon-name-part taxon-name-part-type="species" reg="iners">iners</tp:taxon-name-part></tp:taxon-name></italic> Reinw. ex Bl. than those attacked by <italic><tp:taxon-name><tp:taxon-name-part taxon-name-part-type="genus" reg="Scolytoplatypus">S.</tp:taxon-name-part><tp:taxon-name-part taxon-name-part-type="species" reg="raja">raja</tp:taxon-name-part></tp:taxon-name></italic> and <italic><tp:taxon-name><tp:taxon-name-part taxon-name-part-type="genus" reg="Scolytoplatypus">S.</tp:taxon-name-part><tp:taxon-name-part taxon-name-part-type="species" reg="pubescens">pubescens</tp:taxon-name-part></tp:taxon-name></italic> (<xref ref-type="bibr" rid="B2">Beaver and Browne 1975</xref>).</p></tp:treatment-sec><ref-list><ref id="B3"><mixed-citation xmlns:xlink="http://www.w3.org/1999/xlink" xlink:type="simple"><person-group><name name-style="western"><surname>Beaver</surname><given-names>RA</given-names></name><name name-style="western"><surname>Gebhardt</surname><given-names>H</given-names></name></person-group> (<year>2006</year>) <article-title>A review of the oriental species of <italic><tp:taxon-name><tp:taxon-name-part taxon-name-part-type="genus">Scolytoplatypus</tp:taxon-name-part></tp:taxon-name></italic> Schaufuss (<tp:taxon-name><tp:taxon-name-part taxon-name-part-type="order">Coleoptera</tp:taxon-name-part></tp:taxon-name>, <tp:taxon-name><tp:taxon-name-part taxon-name-part-type="family">Curculionidae</tp:taxon-name-part></tp:taxon-name>, <tp:taxon-name><tp:taxon-name-part taxon-name-part-type="subfamily">Scolytinae</tp:taxon-name-part></tp:taxon-name>).</article-title><source>Deutsche Entomologische Zeitschrift</source><volume>53</volume>(<issue>2</issue>): <fpage>155</fpage>–<lpage>178</lpage>. <ext-link xlink:href="10.1002/mmnd.200600014" ext-link-type="doi" xlink:type="simple">https://doi.org/10.1002/mmnd.200600014</ext-link></mixed-citation></ref><ref id="B6"><mixed-citation xmlns:xlink="http://www.w3.org/1999/xlink" xlink:type="simple"><person-group><name name-style="western"><surname>Beeson</surname><given-names>CFC</given-names></name></person-group> (<year>1961</year>) <source>The ecology and control of the forest insects of India and the neighbouring countries.</source><publisher-name>Government of India</publisher-name>, <publisher-loc>New Delhi</publisher-loc>, <size units="page">1007 pp</size>.</mixed-citation></ref><ref id="B2"><mixed-citation xmlns:xlink="http://www.w3.org/1999/xlink" xlink:type="simple"><person-group><name name-style="western"><surname>Beaver</surname><given-names>RA</given-names></name><name name-style="western"><surname>Browne</surname><given-names>FG</given-names></name></person-group> (<year>1975</year>) <article-title>The <tp:taxon-name><tp:taxon-name-part taxon-name-part-type="family">Scolytidae</tp:taxon-name-part></tp:taxon-name> and <tp:taxon-name><tp:taxon-name-part taxon-name-part-type="family">Platypodidae</tp:taxon-name-part></tp:taxon-name> (<tp:taxon-name><tp:taxon-name-part taxon-name-part-type="order">Coleoptera</tp:taxon-name-part></tp:taxon-name>) of Thailand: A checklist with biological and zoogeographical notes.</article-title><source>Oriental Insects</source><volume>9</volume>(<issue>3</issue>): <fpage>283</fpage>–<lpage>211</lpage>. <ext-link xlink:href="10.1080/00305316.1975.10434499" ext-link-type="doi" xlink:type="simple">https://doi.org/10.1080/00305316.1975.10434499</ext-link></mixed-citation></ref><ref id="B25"><mixed-citation xmlns:xlink="http://www.w3.org/1999/xlink" xlink:type="simple"><person-group><name name-style="western"><surname>Saha</surname><given-names>N</given-names></name><name name-style="western"><surname>Maiti</surname><given-names>PK</given-names></name></person-group> (<year>1996</year>) <article-title><tp:taxon-name><tp:taxon-name-part taxon-name-part-type="class">Insecta</tp:taxon-name-part></tp:taxon-name>: <tp:taxon-name><tp:taxon-name-part taxon-name-part-type="order">Coleoptera</tp:taxon-name-part></tp:taxon-name>: <tp:taxon-name><tp:taxon-name-part taxon-name-part-type="family">Scolytidae</tp:taxon-name-part></tp:taxon-name>. In: Director, Zoological Survey of India (Eds)</article-title><issue-title>Fauna of West Bengal.</issue-title><source>Part 6B. (<tp:taxon-name><tp:taxon-name-part taxon-name-part-type="class">Insecta</tp:taxon-name-part></tp:taxon-name>: <tp:taxon-name><tp:taxon-name-part taxon-name-part-type="order">Coleoptera</tp:taxon-name-part></tp:taxon-name>). Zoological Survey of India, Calcutta</source>, <fpage>775</fpage>–<lpage>866</lpage>.</mixed-citation></ref></ref-list></tp:taxon-treatment>
